# Supplementary material for: Gut microbiota and metabolic status during pregnancy in captive Asian elephants
Source: Front Vet Sci. 2026 Mar 9;13:1749490. doi: 10.3389/fvets.2026.1749490 (PMC13007507; doi:10.3389/fvets.2026.1749490)
Supplement: Supplementary file 2 [file Data_Sheet_2.xls]

sample	A1	A2	A3	A4	A5	A6	A7	A8	A9	A10
gene_num	1649210	1615068	1652527	1311903	1508295	1327741	1951737	1839277	1230964	1819504
