# Supplementary material for: Gut microbiota and metabolic status during pregnancy in captive Asian elephants
Source: Front Vet Sci. 2026 Mar 9;13:1749490. doi: 10.3389/fvets.2026.1749490 (PMC13007507; doi:10.3389/fvets.2026.1749490)
Supplement: Supplementary file 3 [file Data_Sheet_3.xls]

KO_Pathway_Level3	A1	A2	A3	A4	A5	A6	A7	A8	A9	A10
ko00592	5.55375595636654e-05	0.000228361079668609	9.12581868478159e-05	6.97373790335892e-06	8.08770934760118e-06	4.50927383069253e-06	3.92002942063807e-05	0.000249533526877538	6.65931838616201e-06	0.00015689271358262
ko00563	0	0	0	0	7.86652159478699e-07	0	7.16543862850287e-07	8.33132506357077e-08	1.21499167548512e-06	0
ko00253	1.09793871107865e-06	2.30254595829069e-06	9.34079616334699e-07	2.85970568541041e-08	0	0	2.37894435088531e-08	7.70351063194499e-06	0	1.63904499597335e-06
ko04745	8.82270219898518e-07	1.83773590177327e-07	3.02879778618555e-08	1.5683945637448e-06	1.44417298086812e-05	2.50873038294013e-06	9.46090230363777e-06	8.032649732669e-07	2.46973038455623e-05	1.30492723967103e-07
ko00624	3.30266688553694e-06	1.61220646910371e-05	7.99329304805978e-06	5.32447092202999e-07	7.8952094964562e-07	3.32093940796871e-07	9.88699924388941e-07	2.06628060357331e-05	4.32658522007161e-07	9.00762157307758e-06
ko00965	1.60648194062173e-05	4.03588842880961e-05	2.66237326903474e-05	1.31165404487908e-06	9.95107129908432e-07	4.51125974357279e-08	6.51607257536892e-06	8.37932088064475e-05	5.06938263667573e-07	3.66400466728287e-05
ko00590	1.54921284819888e-05	4.19550289001121e-05	2.47089951808887e-05	2.83405166606973e-06	4.13941505196028e-06	8.75724804341185e-07	1.02663209730081e-05	8.25711078967332e-05	1.27263206868548e-05	3.56198858942211e-05
ko04744	4.30280356760636e-07	1.52147679323613e-07	0	1.05063749381005e-06	9.47901658220225e-06	1.37882909954428e-06	6.22820743206721e-06	5.46988234098205e-07	1.62417599441361e-05	1.30492723967103e-07
ko04623	0	0	0	0	1.98350550640046e-06	2.64816806659171e-08	7.90558727297155e-07	5.42959193334021e-08	3.80267381750729e-06	0
ko04260	1.7104827917291e-05	2.4085232798326e-05	4.46870750136018e-05	1.91326254418612e-07	2.48946845508871e-06	1.70929753871446e-06	3.90511608703395e-06	1.92429480188376e-05	7.62929763809079e-06	1.58188377516656e-05
ko01057	7.99985661584176e-07	4.99790228377759e-06	2.02497256933804e-06	0	0	0	6.17486375636992e-07	1.28112894882174e-06	0	1.4525987810235e-06
ko04670	4.40408279717462e-07	3.16259108537137e-08	3.02879778618555e-08	4.70919881028388e-07	6.55159750528868e-06	1.26317510086074e-06	4.22425322799859e-06	2.94595629547813e-07	1.32996721049847e-05	9.97161380164482e-08
ko04330	5.25081254800247e-08	0	9.84359285200588e-08	2.41771288911036e-07	1.73666579422801e-06	3.82841155591669e-07	1.08395122586773e-06	1.55044823913532e-07	5.42679208769642e-06	5.28495531029602e-08
ko05204	7.83237838025509e-05	0.000164137109327349	0.000118964223571183	3.70820906738091e-06	3.98617095196183e-06	9.55651670335762e-06	3.05113653026473e-05	0.000413534611609327	7.33335302021681e-06	0.000136700322883874
ko05225	9.02142419897259e-05	0.000176289485780448	0.000123729661750102	1.11754140501736e-05	4.56472376223344e-05	1.60034835306456e-05	5.82907805435873e-05	0.000422337035220631	0.000108372491875438	0.000143365475272714
ko00404	3.06323398763582e-07	1.95914617846872e-06	2.35050141021231e-07	0	0	0	2.67711634417404e-07	1.53245760087876e-06	0	1.56250373685238e-07
ko04215	5.95090549085278e-06	9.41885328794123e-06	1.99673449260498e-05	0	4.03905139204151e-07	0	2.03075585438935e-07	6.04390646297724e-06	0	4.01321514599653e-06
ko00364	8.78713913258754e-05	0.000181748031878134	0.000173447295704012	4.2415173950823e-06	4.65244052438968e-07	8.55503164869913e-07	2.67497907804499e-05	0.000454135402812589	7.59205675595861e-07	0.000144719733923603
ko00996	1.24856914243985e-07	1.44493882027096e-06	1.71498479691067e-06	0	0	0	0	1.71691051724452e-06	0	1.88917317001001e-06
ko05412	1.6904923731161e-07	3.16259108537137e-08	3.02879778618555e-08	4.45049520220502e-07	2.98964982690199e-06	5.93950145661492e-07	2.57753145013888e-06	2.56276739168695e-07	7.64629661679115e-06	0
ko00642	4.29081754453999e-05	0.000187979212967119	7.31138280857384e-05	4.38847587616986e-06	6.6718522249502e-06	3.75686345109081e-06	3.1531957657182e-05	0.000179995991043653	6.03232462993269e-06	0.000123711637801694
ko00623	8.02885714531685e-05	0.000154801034842489	0.00015080631808355	1.10292406119875e-05	4.89190447769491e-06	9.49256890024786e-06	3.05126464733065e-05	0.000302880418177901	5.33725828913854e-06	0.000128747031894111
ko00591	1.40795289591806e-05	4.53623494656507e-05	2.42288429977174e-05	2.58526202718906e-06	5.32501835055049e-07	7.52410379916666e-07	8.0359331373278e-06	7.14921306747908e-05	4.78507330901082e-07	3.52753934701174e-05
ko05416	5.96095124900847e-06	9.45047919879494e-06	1.99976329039117e-05	4.45049520220502e-07	3.03568074983401e-06	5.93950145661492e-07	2.78060703557782e-06	6.30018320214593e-06	7.64629661679115e-06	4.01321514599653e-06
