# Supplementary material for: Gut microbiota and metabolic status during pregnancy in captive Asian elephants
Source: Front Vet Sci. 2026 Mar 9;13:1749490. doi: 10.3389/fvets.2026.1749490 (PMC13007507; doi:10.3389/fvets.2026.1749490)
Supplement: Supplementary file 4 [file Data_Sheet_4.xls]

OG_Description	A1	A2	A3	A4	A5	A6	A7	A8	A9	A10
Helix-turn-helix of DDE superfamily endonuclease	1.87064723994241e-05	4.27864257755167e-05	2.37356954825477e-05	5.04373523637733e-07	0	0	2.25359176045597e-06	0.000199655549466127	0	3.42991352488911e-05
Flavin-binding monooxygenase-like	3.39952949260169e-05	5.09441000850035e-05	4.73950580585413e-05	6.34615897305675e-07	7.79542269202505e-07	1.23402616912036e-07	3.93932672525336e-06	0.000179440791171551	9.89783682910254e-08	3.03488358860286e-05
Luciferase-like monooxygenase	1.59367279827388e-05	0.000119476944665586	3.19597407426842e-05	6.97048732870415e-07	5.91677554537994e-07	2.72222076512931e-07	1.36984183908358e-05	0.000173025604278984	6.90965526382852e-07	5.92823235349845e-05
COG0457 FOG TPR repeat	3.08609690772716e-05	0.00020590005704509	4.27613677864557e-05	5.73171467071793e-06	4.93649784583641e-06	4.76762032946524e-06	3.23897173705382e-05	0.000104421908693209	5.53690760568714e-06	8.76725416888236e-05
Catalyzes the final step of fatty acid o(...)_18932	5.72795612059532e-05	9.85638343767826e-05	8.71448811221089e-05	1.84110641489278e-06	5.91122212845237e-07	5.72142530401338e-08	1.81278183671625e-05	0.00026134057382082	8.26455401512041e-08	8.22521361165697e-05
ubiquinone biosynthetic process	5.01601826296041e-05	0.000108459395887853	7.921480022996e-05	1.45645483682565e-05	7.29022900879509e-06	1.02066800924757e-05	2.31909250527678e-05	0.000204961101193313	6.79980958652471e-06	7.46452065068532e-05
COG2141 Coenzyme F420-dependent N5,N10-m(...)_12516	3.22537776776279e-05	0.000264707964700712	6.69611992149325e-05	4.81090509023406e-06	3.65065340226609e-06	8.62997630232635e-06	4.55791274649058e-05	0.000260369361751282	2.54555930850311e-06	0.000145623162132202
Methyl-transferase	6.11626638957348e-05	8.84653015062821e-05	9.9664752464567e-05	9.33199644422651e-06	1.30916763199348e-05	1.18976360746685e-05	3.00137788834916e-05	0.000180270516549798	5.43204599036569e-06	7.12466125536061e-05
COG0491 Zn-dependent hydrolases, including glyoxylases	4.39728257678454e-05	0.000267262277814397	8.83725609172991e-05	1.20341455329545e-05	1.57222983400353e-05	1.46662145801999e-05	4.36983470047057e-05	0.000161721965344228	1.01139947590008e-05	0.000129762936649645
Integrase catalytic	6.68513977920515e-05	5.27000550426062e-05	9.80986042449617e-05	1.71722474225721e-06	5.85220025067541e-07	3.9451459685063e-07	3.46838607617354e-06	0.000241808602811356	1.92432172284909e-08	2.67449833223435e-05
Belongs to the pirin family	4.60512812452957e-05	6.98644719673098e-05	7.31314113856884e-05	1.28977358055393e-06	4.45026997670256e-07	1.10512132539953e-07	1.17394546598285e-05	0.000257332507344812	2.88680613877366e-07	6.48157347045262e-05
Belongs to the GST superfamily	3.42207377012409e-05	7.32555357750829e-05	7.77204729838457e-05	6.88811111967286e-07	9.78456671237947e-07	3.05326061896868e-08	1.51838281944384e-05	0.000188792209324384	1.68100326140048e-06	6.25954707535207e-05
of the drug metabolite transporter (DMT) superfamily	6.21646893388543e-05	0.000188078951404808	0.00010269115168355	1.40252224482719e-05	1.1438358177436e-05	9.87459424652622e-06	3.51578333638736e-05	0.000323558876331179	1.20974922433565e-05	0.00013297231166073
Methyl-accepting chemotaxis protein	8.09954419782377e-05	0.000216606352353345	0.000170661691031193	3.06813269756486e-06	2.6707721365877e-06	1.15288793936932e-06	2.95668412125385e-05	0.000127290275690499	1.19589686725751e-06	0.000125319533061124
COG1902 NADH flavin oxidoreductases, Old(...)_7427	3.99837265866051e-05	6.48664412416623e-05	5.32710591908502e-05	1.30328389376811e-06	8.58978836880396e-07	1.06031629650773e-06	1.01898540896835e-05	0.000199966467708175	1.29073097454448e-06	4.89858046788869e-05
Glutathione S-transferase	4.75165661665637e-05	0.000110615668562026	9.30433778299438e-05	6.90053307478788e-06	4.43774031350518e-06	4.46645486512894e-06	3.22461183183704e-05	0.000208312815650311	4.56337704755568e-06	0.000106837619929283
Required for disulfide bond formation in(...)_8103	5.72251363340135e-05	0.000105208383219594	8.45704799901682e-05	1.25651584156283e-05	7.03717005018872e-06	6.46211786295886e-06	2.77324174137283e-05	0.000207420603500896	2.07561216458667e-05	7.68042359845281e-05
alkyl hydroperoxide reductase	4.37634245102364e-05	0.000229882470519036	6.46718626566361e-05	1.02228812801765e-05	7.58195590866261e-06	1.17522946763351e-05	3.82905322750864e-05	0.000196274354021261	5.62511832500389e-06	0.000130150020185349
Acyl-CoA dehydrogenase, middle domain	6.87142960880852e-06	0.000192617350115293	1.31053356329331e-05	4.46810479234346e-07	1.86144372229742e-07	1.55467864056708e-08	2.58022488783233e-05	4.04116179715679e-05	2.79547177841802e-07	8.05751726472624e-05
oxidoreductase activity, acting on paire(...)_14935	3.27687780425222e-05	0.00034919569573504	7.79279183006897e-05	4.81090509023406e-06	3.69114421113235e-06	1.02040333483373e-05	6.11830913670469e-05	0.000263268086364114	2.58178714959721e-06	0.000183339074229798
TIGRFAM Transposase, IS605 OrfB, C-terminal	0.000291248769586134	0.000125166790031607	0.000237839782126458	2.02258106056759e-06	4.23912373745952e-07	5.06267145695873e-08	1.04263339235373e-05	0.000433892987170717	0	4.44796734475294e-05
ISSoEn1, terminal inverted repeat	8.0593420503907e-05	0.00014846225379246	0.000124586768867949	1.63831085505635e-06	2.10675481119779e-06	9.16923468771614e-08	0.000131136338221039	0.000494859576141744	1.54400625309699e-06	0.000364639423315242
Fatty acid desaturase	3.14869843315057e-05	9.36095455281548e-05	4.95987477567395e-05	4.64255583653669e-07	8.54020678039439e-08	4.31485579720487e-08	1.10807676388949e-05	0.000208401872343853	0	5.32395036279536e-05
fatty acid desaturase	2.57044929720304e-05	7.75586343544471e-05	4.05092615977891e-05	3.40155458262918e-07	4.43690083302193e-08	4.31485579720487e-08	9.01671405610733e-06	0.000173755926462501	0	4.60037151312808e-05
Rhs Element Vgr Protein	1.42973508635269e-05	5.17253397115986e-05	3.07492780066944e-05	2.69513634282812e-06	1.28368991898643e-06	3.31843647465244e-07	6.02167103880239e-06	0.000282470822569559	2.4071699418119e-07	6.79219041672462e-05
LysE type translocator	4.4468412447889e-05	0.000182914324561525	7.11949988632723e-05	5.53338654623784e-06	4.22468636876463e-06	5.82754909024705e-06	2.22892452677061e-05	0.000290114431472381	7.24772894362409e-06	9.5765362037793e-05
COG0741 Soluble lytic murein transglycos(...)_19853	7.23613401879281e-05	9.1970939272119e-05	7.22854128054012e-05	8.60562904844881e-06	4.53071271686016e-06	1.67403222702837e-05	1.72488236101473e-05	0.000226176524232626	1.88335663057636e-06	6.04810849945433e-05
DinB family	8.21687741578243e-06	0.000211634905009585	5.7043531395336e-06	1.04896227769848e-07	0	4.70105207109686e-08	2.23044188272542e-05	2.97929337976404e-05	9.4413879666728e-08	8.35772535563697e-05
glutathione transferase activity	7.57763136991161e-05	0.0001826499671671	0.000160150484583844	2.56204415172981e-06	3.07598362671177e-06	2.03479409191213e-06	4.08851220431973e-05	0.000406838887203902	5.34938352788357e-06	0.000160343670799825
regulation of sequestering of zinc ion	5.18343763700899e-05	9.13601318451554e-05	6.91310510938288e-05	1.13989874812395e-05	1.26757221794099e-05	7.41049652731272e-06	2.3736911958046e-05	0.000213970859623129	2.9467163883914e-05	7.01695162960939e-05
ATPase-coupled sulfate transmembrane transporter activity	5.81444810806803e-05	0.000129484920274068	7.66190313526212e-05	5.95056365874802e-06	8.90128874159871e-06	1.67336757493751e-05	4.04382619184702e-05	0.000194443342709468	1.49355553183356e-05	9.7008135390259e-05
quercetin 2,3-dioxygenase activity	4.60512812452957e-05	6.98644719673098e-05	7.31314113856884e-05	1.28977358055393e-06	4.45026997670256e-07	1.10512132539953e-07	1.17394546598285e-05	0.000257332507344812	2.88680613877366e-07	6.48157347045262e-05
Involved in the aerobic and anaerobic de(...)_12017	4.35687897810822e-05	8.63323142648479e-05	7.85340652178636e-05	2.75788963967672e-06	8.59182920457939e-07	1.62297733412379e-06	1.4454152225463e-05	0.000185200042098303	1.0412757312446e-06	6.59994492798251e-05
Glutathione S-transferase, N-terminal domain	3.52266084211001e-05	5.18096828349083e-05	5.37723811499103e-05	5.07448854075637e-06	2.79877899100465e-06	9.67892087235281e-07	6.26062694716717e-06	0.000192300143596615	2.19069324890632e-06	3.66902813427011e-05
Insertion element 4 transposase N-terminal	1.68882316140379e-05	1.99995609280973e-05	2.00911188725517e-05	3.06091193226097e-07	4.78313297776284e-08	0	1.23019064474274e-06	0.0001844026684916	1.7739149724633e-08	1.3236950870542e-05
