# Supplementary material for: Gut microbiota and metabolic status during pregnancy in captive Asian elephants
Source: Front Vet Sci. 2026 Mar 9;13:1749490. doi: 10.3389/fvets.2026.1749490 (PMC13007507; doi:10.3389/fvets.2026.1749490)
Supplement: Supplementary file 5 [file Data_Sheet_5.xls]

CAZy_Family	A1	A2	A3	A4	A5	A6	A7	A8	A9	A10
PL31	3.21995632760098e-06	2.48799117597467e-07	7.90019534942954e-07	2.20105281170854e-06	2.17263871403248e-06	0	9.83960062674355e-07	3.73757418579309e-07	1.26304949705246e-06	8.12710185524868e-07
CBM31	1.14674092543198e-07	1.14343175824793e-06	6.55325026781233e-07	0	0	0	5.86027485471965e-08	7.22658592190654e-07	0	7.28527961996601e-07
GH103	0.000143808995494046	0.000228681392528617	0.000218469904976815	4.34120933474535e-05	4.36646809210379e-05	4.75022427019081e-05	7.34194662519539e-05	0.000522662443159613	3.81384658424744e-05	0.000207841478028255
GH98	3.80063850744259e-05	1.97500497528898e-05	1.58964394609294e-05	8.39554765664806e-05	5.84795645115448e-05	5.83218372709352e-05	5.07682994102777e-05	3.45206913971367e-05	0.000144463160739497	2.88143301500371e-05
GH104	2.2483248985646e-05	3.53648068126721e-05	4.3437053793571e-05	1.73921426937415e-05	1.32534204746554e-05	1.15581783512944e-05	5.27772722987577e-05	0.000110668080726411	2.29845051123051e-05	5.09611891084624e-05
GH102	6.53788298212208e-06	2.67134197073646e-05	1.86737865123718e-05	2.82357390083003e-06	2.63648720951106e-06	3.13227861538059e-06	1.09670229228836e-05	5.30142181666348e-06	1.76598288224759e-06	3.56900319356578e-05
GH151	1.40103307770292e-05	8.17455708825899e-06	1.78635702114032e-05	4.0390727242232e-05	2.81738940282878e-05	4.5420724439191e-05	1.75874372426275e-05	7.84900488954797e-06	1.96318574266846e-05	1.54863255512215e-05
GT87	5.7783926525833e-05	0.000136984877406374	8.96966505895617e-05	1.68707690573847e-05	1.82736563124079e-05	1.63268379621975e-05	4.20224122016798e-05	0.000212929232754766	1.62650582434147e-05	0.000117755828563193
GH173	1.45751209484761e-05	1.11969717249002e-05	7.80217979234244e-06	4.6591623915772e-05	2.44291370378543e-05	2.83474285624511e-05	3.96170785280501e-05	1.48270888263512e-05	5.62188212305052e-05	1.30070624802534e-05
CBM57	4.95150338954709e-05	4.9080323682485e-05	3.52769897313636e-05	9.40414022226207e-05	9.11122582701931e-05	7.40001221327388e-05	7.71193448645172e-05	4.04867742284835e-05	0.000188197790705171	4.19396308942329e-05
AA6	1.93162188898407e-05	3.91389919815651e-05	2.44545914311292e-05	5.35720830251548e-07	6.48234163818186e-08	6.02446002610937e-08	8.53406518506884e-06	0.000101348737795977	0	3.78058923918333e-05
PL30	1.0087871296944e-07	3.30053081664387e-07	5.31948777801916e-07	0	0	0	8.32775901785247e-08	2.22936264365879e-07	2.44641903216178e-07	9.75260543397695e-08
GT102	1.81933403612993e-06	2.04124228675272e-06	2.75682266778536e-06	6.72489868211668e-07	7.97177986043068e-07	3.99344459240584e-07	1.63713461972821e-06	3.35293720355454e-06	4.89899783971345e-07	2.0938056293845e-06
GH108	4.49303039653889e-05	2.5436823316035e-05	5.64119235952026e-05	1.30907343650776e-05	1.1387280115111e-05	1.94895005625858e-05	2.07778313547533e-05	3.43329173079588e-05	9.86671093687038e-06	1.82786243327319e-05
CBM73	3.81165735972437e-06	1.3297156495869e-05	6.28071789922765e-06	6.35127020717066e-07	0	1.87738988617363e-08	1.96723666188008e-06	1.88578870943945e-05	0	7.52183006768139e-06
GH14	1.99253420147916e-07	1.51688600333477e-07	4.5256338574714e-07	1.42701234208187e-07	0	0	4.50144321164935e-07	6.00936040054074e-07	1.04397988694874e-06	0
AA5	3.531664917793e-05	6.32168449972835e-05	4.9619022059121e-05	1.42574621949033e-05	8.5596194211538e-06	9.83133984072538e-06	2.47537172616243e-05	0.000113035151301495	1.04509296959182e-05	5.46596070792187e-05
CBM10	3.2122669953575e-05	5.21934383191262e-05	4.09359059300766e-05	1.27583300602909e-05	1.18113055737975e-05	1.29409645630796e-05	2.62388791162766e-05	8.2315920457686e-05	1.36506293746735e-05	3.07542714544012e-05
PL35	4.90621826978112e-05	5.83391392457425e-05	5.37025138899085e-05	2.24185216572906e-05	2.20978759452344e-05	3.46912091689516e-05	4.07133243098716e-05	0.00011825674246346	2.40085996097306e-05	6.79782339002149e-05
GH54	3.97007650286368e-05	2.45830541371752e-05	3.12275542730113e-05	7.97087336482357e-05	7.41720812108723e-05	7.30971697879456e-05	3.44732498840749e-05	2.8445036237778e-05	1.47171901936423e-05	3.88509253078979e-05
GT99	1.21971534867365e-07	7.38636380838189e-07	9.95065926780484e-08	0	0	1.02187043693914e-07	1.56899732512135e-06	4.60250378409146e-07	1.50396440937243e-07	5.8670630170626e-07
GH121	2.70274899088335e-06	2.81729759634299e-06	2.87275120122257e-06	0	2.55273874881261e-07	9.928182051119e-07	9.97830584786137e-08	1.79418740258914e-06	0	2.08592823639073e-06
GH153	1.34085421951046e-05	5.58299702384922e-05	2.05632395002585e-05	1.83559891595879e-06	5.64248011548501e-07	1.48634426585172e-07	1.9552235283867e-05	4.57131102561798e-05	2.17560444369823e-07	6.67904782004537e-05
GT80	1.37769777597797e-05	3.89729472143433e-05	3.2411257368772e-05	3.30580515274447e-07	1.43638595106846e-07	0	9.03551003126239e-06	8.93207523530271e-05	0	3.52800981765706e-05
GT71	8.88534358598347e-08	0	0	1.76722720412997e-07	1.88327539436188e-06	3.20772574316312e-07	1.00740821871705e-06	0	2.53801875307813e-06	0
AA12	2.68337376783022e-07	7.09690354272439e-07	1.16172721722389e-07	0	0	0	5.45611796689777e-08	8.56456154718974e-07	0	3.6695631593133e-07
GT104	3.77428486699113e-05	2.88626079659779e-05	3.52021483028564e-05	1.71287415424614e-05	1.3926385940223e-05	1.92242033624227e-05	2.98109871278243e-05	2.61162244170327e-05	1.69630903522125e-05	2.28325215094297e-05
GT76	1.27054494693487e-06	2.24855563032767e-06	4.0086148079617e-06	3.15800364210951e-07	1.6741637396501e-07	3.58259310159088e-07	9.1206243128632e-07	1.52854816655994e-05	2.2413085848071e-06	2.41824690155502e-06
GT107	1.59460834415086e-05	3.21486856799745e-05	1.48453543059728e-05	2.10207963332362e-07	1.86113535831021e-07	1.3121385891216e-07	5.98142889302729e-06	3.89908699302349e-05	3.57553551973733e-08	1.78843588079391e-05
CE5	2.89421193091993e-05	7.96452887191112e-05	5.06789791499674e-05	3.79554607361917e-07	2.93976258629588e-07	7.71284375151962e-08	1.27295796816921e-05	0.000202413640963679	0	6.1773726273331e-05
