# Supplementary material for: Gut microbiota and metabolic status during pregnancy in captive Asian elephants
Source: Front Vet Sci. 2026 Mar 9;13:1749490. doi: 10.3389/fvets.2026.1749490 (PMC13007507; doi:10.3389/fvets.2026.1749490)
Supplement: Supplementary file 6 [file Data_Sheet_6.xls]

## Sheet: Sheet1
Compared Samples	Num. of Total Ident.	Num. of Total Sig.	Num. of Sig.Up	Num. of Sig.down
G1.vs.G2_pos	857	49	25	24
G1.vs.G3_pos	857	33	13	20
G2.vs.G3_pos	857	44	13	31
G1.vs.G2_neg	442	31	10	21
G1.vs.G3_neg	442	23	3	20
G2.vs.G3_neg	442	12	7	5
