# Supplementary material for: Gut microbiota and metabolic status during pregnancy in captive Asian elephants
Source: Front Vet Sci. 2026 Mar 9;13:1749490. doi: 10.3389/fvets.2026.1749490 (PMC13007507; doi:10.3389/fvets.2026.1749490)
Supplement: Supplementary file 7 [file Data_Sheet_7.xls]

Compound_ID	Name	Formula	HMDB_ID	tax_Kingdom	tax_SuperClass	tax_Class	tax_SubClass	tax_DirectParent	Source
Com_51_pos	L-Phenylalanine	C9 H11 N O2	HMDB0000159	Organic compounds	Organic acids and derivatives	Carboxylic acids and derivatives	Amino acids, peptides, and analogues	Phenylalanine and derivatives	Food;Synthetic;Biological;Tissue and substructures;Organ and components;Biofluid and excreta;Subcellular;Cell and elements;Biological process;Neurotoxin;Metabotoxin;Drug;Personal care products;Food and nutrition;Pharmaceutical industry;Essential amino acid;Trace element
Com_108_pos	Indole-3-acetic acid	C10 H9 N O2	HMDB0302181	Organic compounds	Organoheterocyclic compounds	Indoles and derivatives	Indolyl carboxylic acids and derivatives	Indole-3-acetic acid derivatives	-
Com_114_pos	Choline	C5 H13 N O	HMDB0000097	Organic compounds	Organic nitrogen compounds	Organonitrogen compounds	Quaternary ammonium salts	Cholines	Food;Biological;Tissue and substructures;Organ and components;Biofluid and excreta;Subcellular;Cell and elements;Biological process;Essential vitamin;Drug;Pharmaceutical industry
Com_121_pos	Tryptamine	C10 H12 N2	HMDB0000303	Organic compounds	Organoheterocyclic compounds	Indoles and derivatives	Tryptamines and derivatives	Tryptamines and derivatives	-
Com_148_pos	Caffeine	C8 H10 N4 O2	HMDB0001847	Organic compounds	Organoheterocyclic compounds	Imidazopyrimidines	Purines and purine derivatives	Xanthines	Endogenous;Food;Synthetic;Environmental;Biological;Tissue and substructures;Organ and components;Subcellular;Biofluid and excreta;Biological process;Mutagen;Environmental contaminant;Drug;Personal care products;Diuretic;Food and nutrition;Pharmaceutical industry;Drug metabolite;Waste product
Com_158_pos	2-Amino-1,3-octadecanediol	C18 H39 N O2	HMDB0242634	Organic compounds	Organic nitrogen compounds	Organonitrogen compounds	Amines	1,2-aminoalcohols	-
Com_456_pos	Carvone	C10 H14 O	HMDB0035824	Organic compounds	Lipids and lipid-like molecules	Prenol lipids	Monoterpenoids	Menthane monoterpenoids	Endogenous;Food;Biological;Cell and elements;Subcellular;Biofluid and excreta;Biological process;Surfactant;Emulsifier;Food and nutrition;Nutrient;Membrane stabilizer;Energy source;Energy storage
Com_549_pos	D-Sphingosine	C18 H37 N O2	HMDB0000252	Organic compounds	Organic nitrogen compounds	Organonitrogen compounds	Amines	1,2-aminoalcohols	Endogenous;Food;Biological;Tissue and substructures;Organ and components;Biofluid and excreta;Subcellular;Cell and elements;Biological process;Surfactant;Emulsifier;Membrane stabilizer;Energy source;Energy storage
Com_825_pos	Isoferulic acid	C10 H10 O4	HMDB0000955	Organic compounds	Phenylpropanoids and polyketides	Cinnamic acids and derivatives	Hydroxycinnamic acids and derivatives	Hydroxycinnamic acids	Food;Biological;Biofluid and excreta;Pharmaceutical industry
Com_866_pos	Epicatechin	C15 H14 O6	HMDB0001871	Organic compounds	Phenylpropanoids and polyketides	Flavonoids	Flavans	Catechins	Food;Biological;Organ and components;Cell and elements;Biofluid and excreta;Pharmaceutical industry
Com_923_pos	DL-Carnitine	C7 H15 N O3	HMDB0000062	Organic compounds	Organic nitrogen compounds	Organonitrogen compounds	Quaternary ammonium salts	Carnitines	Endogenous;Food;Synthetic;Biological;Organ and components;Tissue and substructures;Biofluid and excreta;Subcellular;Cell and elements;Biological process;Personal care products;Food and nutrition;Pharmaceutical industry;Essential amino acid;Vitamin
Com_1114_pos	Acetophenone	C8 H8 O	HMDB0033910	Organic compounds	Organic oxygen compounds	Organooxygen compounds	Carbonyl compounds	Alkyl-phenylketones	Food;Biological;Biofluid and excreta;Subcellular;Cell and elements;Biological process;Hazardous air pollutant;Drug;Pharmaceutical industry;Nutrient
Com_1228_pos	4-Hydroxybenzaldehyde	C7 H6 O2	HMDB0011718	Organic compounds	Organic oxygen compounds	Organooxygen compounds	Carbonyl compounds	Hydroxybenzaldehydes	Endogenous;Food;Biological;Biological process;Pharmaceutical industry
Com_1460_pos	2-Hydroxycinnamic acid	C9 H8 O3	HMDB0002641	Organic compounds	Phenylpropanoids and polyketides	Cinnamic acids and derivatives	Hydroxycinnamic acids and derivatives	Hydroxycinnamic acids	Endogenous;Food;Biological;Pharmaceutical industry
Com_1559_pos	4-Methyl-5-thiazoleethanol	C6 H9 N O S	HMDB0032985	Organic compounds	Organoheterocyclic compounds	Azoles	Thiazoles	4,5-disubstituted thiazoles	Food;Biological;Biofluid and excreta;Subcellular;Cell and elements;Drug;Pharmaceutical industry;Nutrient
Com_1734_pos	Glycitein	C16 H12 O5	HMDB0005781	Organic compounds	Phenylpropanoids and polyketides	Isoflavonoids	Isoflav-2-enes	Isoflavones	Food;Biological;Subcellular;Biofluid and excreta
Com_1741_pos	Guanine	C5 H5 N5 O	HMDB0000132	Organic compounds	Organoheterocyclic compounds	Imidazopyrimidines	Purines and purine derivatives	Purines and purine derivatives	Endogenous;Food;Biological;Tissue and substructures;Subcellular;Organ and components;Biofluid and excreta;Cell and elements;Biological process;Pharmaceutical industry
Com_1774_pos	Genistein	C15 H10 O5	HMDB0003217	Organic compounds	Phenylpropanoids and polyketides	Isoflavonoids	Isoflav-2-enes	Isoflavones	Food;Synthetic;Biological;Tissue and substructures;Cell and elements;Organ and components;Subcellular;Biofluid and excreta;Personal care products;Pharmaceutical industry;Antioxidant
Com_1776_pos	DL-Arginine	C6 H14 N4 O2	HMDB0251511	Organic compounds	Organic acids and derivatives	Carboxylic acids and derivatives	Amino acids, peptides, and analogues	Arginine and derivatives	-
Com_2214_pos	N8-Acetylspermidine	C9 H21 N3 O	HMDB0002189	Organic compounds	Organic acids and derivatives	Carboximidic acids and derivatives	Carboximidic acids	Carboximidic acids	Endogenous;Food;Biological
Com_2283_pos	2-Hydroxyphenylalanine	C9 H11 N O3	HMDB0006050	Organic compounds	Organic acids and derivatives	Carboxylic acids and derivatives	Amino acids, peptides, and analogues	Phenylalanine and derivatives	Endogenous
Com_2344_pos	2'-Deoxyadenosine	C10 H13 N5 O3	HMDB0000101	Organic compounds	Nucleosides, nucleotides, and analogues	Purine nucleosides	Purine 2'-deoxyribonucleosides	Purine 2'-deoxyribonucleosides	Endogenous;Tissue and substructures;Biofluid and excreta;Subcellular;Cell and elements;Biological process;Immunotoxin;Metabotoxin
Com_2616_pos	N6-Acetyl-L-lysine	C8 H16 N2 O3	HMDB0000206	Organic compounds	Organic acids and derivatives	Carboxylic acids and derivatives	Amino acids, peptides, and analogues	L-alpha-amino acids	Endogenous;Food;Biological;Tissue and substructures;Subcellular;Biofluid and excreta
Com_2631_pos	Androstenedione	C19 H26 O2	HMDB0000053	Organic compounds	Lipids and lipid-like molecules	Steroids and steroid derivatives	Androstane steroids	Androgens and derivatives	Endogenous;Food;Tissue and substructures;Cell and elements;Organ and components;Subcellular;Biofluid and excreta;Biological process;Membrane stabilizer;Energy source;Energy storage;Molecular messenger;Surfactant;Emulsifier;Pharmaceutical industry
Com_3111_pos	Riboflavin	C17 H20 N4 O6	HMDB0000244	Organic compounds	Organoheterocyclic compounds	Pteridines and derivatives	Alloxazines and isoalloxazines	Flavins	Food;Synthetic;Biological;Tissue and substructures;Subcellular;Organ and components;Cell and elements;Biofluid and excreta;Biological process;Drug;Food and nutrition;Personal care products;Pharmaceutical industry;Essential vitamin
Com_3711_pos	Thymine	C5 H6 N2 O2	HMDB0000262	Organic compounds	Organoheterocyclic compounds	Diazines	Pyrimidines and pyrimidine derivatives	Hydroxypyrimidines	Endogenous;Food;Biological;Tissue and substructures;Organ and components;Biofluid and excreta;Cell and elements;Biological process;Metabolite;Pharmaceutical industry
Com_3850_pos	N-Acetylserotonin	C12 H14 N2 O2	HMDB0001238	Organic compounds	Organoheterocyclic compounds	Indoles and derivatives	Hydroxyindoles	Hydroxyindoles	Endogenous;Food;Biological;Organ and components;Biofluid and excreta;Subcellular;Biological process;Pharmaceutical industry;Drug metabolite;Waste product
Com_5300_pos	(-)-Epigallocatechin	C15 H14 O7	HMDB0038361	Organic compounds	Phenylpropanoids and polyketides	Flavonoids	Flavans	Epigallocatechins	Food;Biological;Biofluid and excreta;Subcellular;Cell and elements;Pharmaceutical industry;Nutrient
Com_5446_pos	Propionylcarnitine	C10 H19 N O4	HMDB0000824	Organic compounds	Lipids and lipid-like molecules	Fatty Acyls	Fatty acid esters	Acyl carnitines	Endogenous;Food;Biological;Tissue and substructures;Biofluid and excreta;Subcellular;Cell and elements;Biological process;Surfactant;Emulsifier;Pharmaceutical industry;Membrane stabilizer;Energy source;Energy storage;Nutrient
Com_5610_pos	Methyl indole-3-acetate	C11 H11 N O2	HMDB0029738	Organic compounds	Organoheterocyclic compounds	Indoles and derivatives	Indolyl carboxylic acids and derivatives	Indole-3-acetic acid derivatives	Endogenous;Food;Biological;Subcellular;Biofluid and excreta
Com_7863_pos	Epigallocatechin gallate	C22 H18 O11	HMDB0003153	Organic compounds	Phenylpropanoids and polyketides	Flavonoids	Flavans	Catechin gallates	Food;Biological;Tissue and substructures;Organ and components;Cell and elements;Subcellular;Biofluid and excreta;Pharmaceutical industry
Com_8445_pos	5'-S-Methyl-5'-thioadenosine	C11 H15 N5 O3 S	HMDB0001173	Organic compounds	Nucleosides, nucleotides, and analogues	5'-deoxyribonucleosides	5'-deoxy-5'-thionucleosides	5'-deoxy-5'-thionucleosides	Endogenous;Food;Biological;Tissue and substructures;Organ and components;Cell and elements;Biofluid and excreta;Subcellular;Biological process;Pharmaceutical industry
Com_8615_pos	Corticosterone	C21 H30 O4	HMDB0001547	Organic compounds	Lipids and lipid-like molecules	Steroids and steroid derivatives	Hydroxysteroids	21-hydroxysteroids	Endogenous;Food;Tissue and substructures;Cell and elements;Organ and components;Biofluid and excreta;Subcellular;Biological process;Surfactant;Emulsifier;Pharmaceutical industry;Membrane stabilizer;Energy source;Energy storage;Molecular messenger
Com_9574_pos	2'-Deoxyguanosine	C10 H13 N5 O4	HMDB0000085	Organic compounds	Nucleosides, nucleotides, and analogues	Purine nucleosides	Purine 2'-deoxyribonucleosides	Purine 2'-deoxyribonucleosides	Endogenous;Food;Biological;Tissue and substructures;Biofluid and excreta;Subcellular;Cell and elements;Biological process
Com_8_pos	Phenylacetylglycine	C10 H11 N O3	HMDB0000821	Organic compounds	Organic acids and derivatives	Carboxylic acids and derivatives	Amino acids, peptides, and analogues	N-acyl-alpha amino acids	Endogenous
Com_56_pos	Creatinine	C4 H7 N3 O	HMDB0000562	Organic compounds	Organic acids and derivatives	Carboxylic acids and derivatives	Amino acids, peptides, and analogues	Alpha amino acids and derivatives	Endogenous;Food;Synthetic;Biological;Organ and components;Cell and elements;Tissue and substructures;Subcellular;Biofluid and excreta;Metabolite;Personal care products;Pharmaceutical industry
Com_88_pos	5-Hydroxyindole-3-acetic acid	C10 H9 N O3	HMDB0000763	Organic compounds	Organoheterocyclic compounds	Indoles and derivatives	Indolyl carboxylic acids and derivatives	Indole-3-acetic acid derivatives	Endogenous;Food;Biological;Cell and elements;Organ and components;Biofluid and excreta;Subcellular;Biological process
Com_123_pos	Sebacic acid	C10 H18 O4	HMDB0000792	Organic compounds	Lipids and lipid-like molecules	Fatty Acyls	Fatty acids and conjugates	Medium-chain fatty acids	Endogenous;Food;Synthetic;Subcellular;Biofluid and excreta;Biological process;Nutrient;Energy storage;Energy source;Membrane stabilizer;Personal care products;Pharmaceutical industry
Com_203_pos	DL-Tryptophan	C11 H12 N2 O2	HMDB0030396	Organic compounds	Organoheterocyclic compounds	Indoles and derivatives	Indolyl carboxylic acids and derivatives	Indolyl carboxylic acids and derivatives	Endogenous;Food;Biological;Biofluid and excreta;Subcellular;Cell and elements
Com_240_pos	Glycyl-L-leucine	C8 H16 N2 O3	HMDB0028929	Organic compounds	Organic acids and derivatives	Carboxylic acids and derivatives	Amino acids, peptides, and analogues	Dipeptides	Endogenous
Com_251_pos	Creatine	C4 H9 N3 O2	HMDB0000064	Organic compounds	Organic acids and derivatives	Carboxylic acids and derivatives	Amino acids, peptides, and analogues	Alpha amino acids and derivatives	Endogenous;Food;Synthetic;Biological;Organ and components;Tissue and substructures;Biofluid and excreta;Subcellular;Cell and elements;Biological process;Metabolite;Personal care products;Food and nutrition;Pharmaceutical industry
Com_264_pos	Daidzein	C15 H10 O4	HMDB0003312	Organic compounds	Phenylpropanoids and polyketides	Isoflavonoids	Isoflav-2-enes	Isoflavones	Food;Biological;Subcellular;Biofluid and excreta;Pharmaceutical industry
Com_294_pos	Hypoxanthine	C5 H4 N4 O	HMDB0000157	Organic compounds	Organoheterocyclic compounds	Imidazopyrimidines	Purines and purine derivatives	Hypoxanthines	Endogenous;Food;Biological;Organ and components;Tissue and substructures;Biofluid and excreta;Subcellular;Cell and elements;Biological process;Pharmaceutical industry;Drug metabolite;Waste product;Metabolite
Com_471_pos	L-Glutamic acid	C5 H9 N O4	HMDB0000148	Organic compounds	Organic acids and derivatives	Carboxylic acids and derivatives	Amino acids, peptides, and analogues	Glutamic acid and derivatives	Endogenous;Food;Biological;Organ and components;Tissue and substructures;Biofluid and excreta;Cell and elements;Subcellular;Biological process;Metabolite;Trace element;Molecular messenger;Food and nutrition;Pharmaceutical industry
Com_476_pos	Pipecolic acid	C6 H11 N O2	HMDB0000070	Organic compounds	Organic acids and derivatives	Carboxylic acids and derivatives	Amino acids, peptides, and analogues	Alpha amino acids	Endogenous;Food;Biological;Tissue and substructures;Organ and components;Biofluid and excreta;Subcellular;Cell and elements
Com_707_pos	Xanthine	C5 H4 N4 O2	HMDB0000292	Organic compounds	Organoheterocyclic compounds	Imidazopyrimidines	Purines and purine derivatives	Xanthines	Endogenous;Food;Biological;Cell and elements;Tissue and substructures;Organ and components;Biofluid and excreta;Subcellular;Biological process;Pharmaceutical industry;Drug metabolite;Waste product;Metabolite
Com_723_pos	Pantothenic acid	C9 H17 N O5	HMDB0000210	Organic compounds	Organic oxygen compounds	Organooxygen compounds	Alcohols and polyols	Secondary alcohols	Food;Tissue and substructures;Organ and components;Biofluid and excreta;Cell and elements;Subcellular;Biological process;Drug;Pharmaceutical industry;Essential vitamin
Com_988_pos	Biotin	C10 H16 N2 O3 S	HMDB0000030	Organic compounds	Organoheterocyclic compounds	Biotin and derivatives	-	Biotin and derivatives	Food;Synthetic;Biological;Tissue and substructures;Organ and components;Biofluid and excreta;Subcellular;Cell and elements;Biological process;Personal care products;Food and nutrition;Pharmaceutical industry;Essential vitamin
Com_989_pos	Adenosine	C10 H13 N5 O4	HMDB0000050	Organic compounds	Nucleosides, nucleotides, and analogues	Purine nucleosides	-	Purine nucleosides	Endogenous;Food;Synthetic;Biological;Tissue and substructures;Biofluid and excreta;Cell and elements;Subcellular;Biological process;Immunotoxin;Metabotoxin;Metabolite;Personal care products;Pharmaceutical industry
Com_3153_pos	Cytidine	C9 H13 N3 O5	HMDB0000089	Organic compounds	Nucleosides, nucleotides, and analogues	Pyrimidine nucleosides	-	Pyrimidine nucleosides	Endogenous;Food;Biological;Tissue and substructures;Organ and components;Biofluid and excreta;Cell and elements;Subcellular;Biological process;Pharmaceutical industry
Com_3531_pos	4-Methoxycinnamic acid	C10 H10 O3	HMDB0002040	Organic compounds	Phenylpropanoids and polyketides	Cinnamic acids and derivatives	Cinnamic acids	Cinnamic acids	Endogenous;Food;Biological;Subcellular;Biofluid and excreta
Com_3542_pos	4-Pyridoxic acid	C8 H9 N O4	HMDB0000017	Organic compounds	Organoheterocyclic compounds	Pyridines and derivatives	Pyridinecarboxylic acids and derivatives	Pyridinecarboxylic acids	Endogenous;Tissue and substructures;Organ and components;Biofluid and excreta;Subcellular;Cell and elements;Biological process
Com_3686_pos	Inosine	C10 H12 N4 O5	HMDB0000195	Organic compounds	Nucleosides, nucleotides, and analogues	Purine nucleosides	-	Purine nucleosides	Endogenous;Food;Biological;Organ and components;Tissue and substructures;Biofluid and excreta;Subcellular;Cell and elements;Biological process;Pharmaceutical industry;Drug metabolite;Waste product;Metabolite
Com_4647_pos	Paracetamol	C8 H9 N O2	HMDB0001859	Organic compounds	Benzenoids	Phenols	1-hydroxy-2-unsubstituted benzenoids	1-hydroxy-2-unsubstituted benzenoids	Endogenous;Environmental;Tissue and substructures;Biofluid and excreta;Subcellular;Biological process;Environmental contaminant;Drug;Pharmaceutical industry;Drug metabolite;Waste product
Com_10555_pos	Adenosine 5'-monophosphate	C10 H14 N5 O7 P	HMDB0000045	Organic compounds	Nucleosides, nucleotides, and analogues	Purine nucleotides	Purine ribonucleotides	Purine ribonucleoside monophosphates	Endogenous;Tissue and substructures;Biofluid and excreta;Subcellular;Cell and elements;Biological process;Pharmaceutical industry;Drug metabolite;Waste product
Com_2_pos	Oleamide	C18 H35 N O	HMDB0002117	Organic compounds	Lipids and lipid-like molecules	Fatty Acyls	Fatty amides	Fatty amides	Endogenous;Food;Biological;Biofluid and excreta;Cell and elements;Subcellular;Biological process;Surfactant;Emulsifier;Membrane stabilizer;Energy source;Energy storage;Nutrient
Com_5_pos	Fenpropimorph	C20 H33 N O	HMDB0037270	Organic compounds	Benzenoids	Benzene and substituted derivatives	Phenylpropanes	Phenylpropanes	Endogenous;Food;Cell and elements;Subcellular;Biological process;Nutrient;Energy storage;Energy source;Membrane stabilizer;Surfactant;Emulsifier
Com_14_pos	Hexadecanamide	C16 H33 N O	HMDB0012273	Organic compounds	Lipids and lipid-like molecules	Fatty Acyls	Fatty amides	Fatty amides	Endogenous;Food;Biological;Biofluid and excreta;Cell and elements;Subcellular;Biological process;Surfactant;Emulsifier;Membrane stabilizer;Energy source;Energy storage;Nutrient
Com_17_pos	Albendazole sulfoxide	C12 H15 N3 O3 S	HMDB0059609	Organic compounds	Organoheterocyclic compounds	Benzimidazoles	-	Benzimidazoles	-
Com_39_pos	Monoolein	C21 H40 O4	HMDB0254854	Organic compounds	Lipids and lipid-like molecules	Glycerolipids	Monoradylglycerols	1-monoacylglycerols	-
Com_42_pos	Stearamide	C18 H37 N O	HMDB0034146	Organic compounds	Organic acids and derivatives	Carboximidic acids and derivatives	Carboximidic acids	Carboximidic acids	Endogenous;Food;Biological;Biofluid and excreta;Cell and elements;Subcellular;Biological process;Surfactant;Emulsifier;Nutrient;Membrane stabilizer;Energy source;Energy storage
Com_47_pos	6-Methylquinoline	C10 H9 N	HMDB0033115	Organic compounds	Organoheterocyclic compounds	Quinolines and derivatives	-	Quinolines and derivatives	Food;Biological;Food and nutrition;Nutrient
Com_72_pos	Oleic acid	C18 H34 O2	HMDB0000207	Organic compounds	Lipids and lipid-like molecules	Fatty Acyls	Fatty acids and conjugates	Long-chain fatty acids	Endogenous;Food;Synthetic;Biological;Organ and components;Tissue and substructures;Biofluid and excreta;Cell and elements;Subcellular;Biological process;Food and nutrition;Personal care products;Surfactant;Emulsifier;Membrane stabilizer;Energy source;Energy storage;Nutrient
Com_85_pos	2-Oxindole	C8 H7 N O	HMDB0244886	Organic compounds	Organoheterocyclic compounds	Indoles and derivatives	Hydroxyindoles	Hydroxyindoles	-
Com_91_pos	��-Aspartylphenylalanine	C13 H16 N2 O5	HMDB0000706	Organic compounds	Organic acids and derivatives	Carboxylic acids and derivatives	Amino acids, peptides, and analogues	Peptides	Food
Com_104_pos	6-Gingerol	C17 H26 O4	HMDB0005783	Organic compounds	Benzenoids	Phenols	Methoxyphenols	Gingerols	Food;Biological;Subcellular;Food and nutrition
Com_124_pos	Quinoline	C9 H7 N	HMDB0033731	Organic compounds	Organoheterocyclic compounds	Quinolines and derivatives	-	Quinolines and derivatives	Food;Biological;Subcellular;Cell and elements;Air pollutant;Hazardous air pollutant;Laboratory chemical;Food and nutrition;Pharmaceutical industry;Household products;Nutrient
Com_139_pos	4-(Diethylamino)benzaldehyde	C11 H15 N O	HMDB0246302	Organic compounds	Benzenoids	Benzene and substituted derivatives	Benzoyl derivatives	Benzoyl derivatives	-
Com_152_pos	Styrene	C8 H8	HMDB0034240	Organic compounds	Benzenoids	Benzene and substituted derivatives	Styrenes	Styrenes	Food;Environmental;Biological;Subcellular;Biofluid and excreta;Mutagen;Food and nutrition;Air pollutant;Hazardous air pollutant;Nutrient
Com_156_pos	Monolaurin	C15 H30 O4	HMDB0245396	Organic compounds	Lipids and lipid-like molecules	Glycerolipids	Monoradylglycerols	1-monoacylglycerols	-
Com_186_pos	16(R)-HETE	C20 H32 O3	HMDB0004680	Organic compounds	Lipids and lipid-like molecules	Fatty Acyls	Eicosanoids	Hydroxyeicosatetraenoic acids	Endogenous;Food;Biological;Biofluid and excreta;Cell and elements;Subcellular;Biological process;Surfactant;Emulsifier;Membrane stabilizer;Energy source;Energy storage;Nutrient
Com_189_pos	isoleucine	C6 H13 N O2	HMDB0033923	Organic compounds	Organic acids and derivatives	Carboxylic acids and derivatives	Amino acids, peptides, and analogues	Isoleucine and derivatives	Food;Biofluid and excreta;Subcellular;Cell and elements;Food and nutrition;Nutrient
Com_194_pos	DL-Norvaline	C5 H11 N O2	HMDB0251527	Organic compounds	Organic acids and derivatives	Carboxylic acids and derivatives	Amino acids, peptides, and analogues	Alpha amino acids	-
Com_212_pos	Diosgenin	C27 H42 O3	HMDB0242671	Organic compounds	Lipids and lipid-like molecules	Prenol lipids	Triterpenoids	Triterpenoids	-
Com_215_pos	alpha-Farnesene	C15 H24	HMDB0036065	Organic compounds	Lipids and lipid-like molecules	Prenol lipids	Sesquiterpenoids	Sesquiterpenoids	Endogenous;Food;Biological;Cell and elements;Subcellular;Biofluid and excreta;Biological process;Surfactant;Emulsifier;Nutrient;Membrane stabilizer;Energy source;Energy storage
Com_235_pos	Methylimidazoleacetic acid	C6 H8 N2 O2	HMDB0002820	Organic compounds	Organoheterocyclic compounds	Azoles	Imidazoles	Imidazolyl carboxylic acids and derivatives	Endogenous;Tissue and substructures;Organ and components;Biofluid and excreta;Cell and elements;Biological process
Com_252_pos	Reserpine	C33 H40 N2 O9	HMDB0014351	Organic compounds	Alkaloids and derivatives	Yohimbine alkaloids	-	Yohimbine alkaloids	-
Com_280_pos	Ala-Ile	C9 H18 N2 O3	HMDB0028690	Organic compounds	Organic acids and derivatives	Carboxylic acids and derivatives	Amino acids, peptides, and analogues	Dipeptides	Endogenous
Com_307_pos	Leucylproline	C11 H20 N2 O3	HMDB0011175	Organic compounds	Organic acids and derivatives	Carboxylic acids and derivatives	Amino acids, peptides, and analogues	Dipeptides	Endogenous
Com_314_pos	N-(5-Aminopentyl)acetamide	C7 H16 N2 O	HMDB0002284	Organic compounds	Organic acids and derivatives	Carboxylic acids and derivatives	Carboxylic acid derivatives	Acetamides	Endogenous;Biological
Com_346_pos	2-Linoleoyl glycerol	C21 H38 O4	HMDB0245187	Organic compounds	Lipids and lipid-like molecules	Fatty Acyls	Lineolic acids and derivatives	Lineolic acids and derivatives	-
Com_364_pos	o-Cresol	C7 H8 O	HMDB0002055	Organic compounds	Benzenoids	Phenols	Cresols	Ortho cresols	Food;Synthetic;Environmental;Biological;Parenteral;Enteral;Subcellular;Biofluid and excreta;Air pollutant;Environmental contaminant;Hazardous air pollutant;Food and nutrition
Com_371_pos	Indole-3-acrylic acid	C11 H9 N O2	HMDB0000734	Organic compounds	Organoheterocyclic compounds	Indoles and derivatives	Indoles	Indoles	Endogenous;Food;Biological
Com_384_pos	4-Phenyl-3-buten-2-one	C10 H10 O	HMDB0031617	Organic compounds	Benzenoids	Benzene and substituted derivatives	Styrenes	Styrenes	Endogenous;Food;Subcellular;Cell and elements;Food and nutrition
Com_429_pos	Isopropyl myristate	C17 H34 O2	HMDB0040392	Organic compounds	Lipids and lipid-like molecules	Fatty Acyls	Fatty acid esters	Fatty acid esters	Endogenous;Food;Biological;Biofluid and excreta;Cell and elements;Subcellular;Biological process;Surfactant;Emulsifier;Nutrient;Membrane stabilizer;Energy source;Energy storage
Com_431_pos	25-hydroxycholecalciferol	C27 H44 O2	HMDB0003550	Organic compounds	Lipids and lipid-like molecules	Steroids and steroid derivatives	Vitamin D and derivatives	Vitamin D and derivatives	Endogenous;Food;Biological;Cell and elements;Tissue and substructures;Organ and components;Subcellular;Biofluid and excreta;Biological process;Metabolite;Vitamin;Membrane stabilizer;Energy source;Energy storage;Molecular messenger;Surfactant;Emulsifier;Food and nutrition;Pharmaceutical industry
Com_438_pos	Cuminaldehyde	C10 H12 O	HMDB0002214	Organic compounds	Lipids and lipid-like molecules	Prenol lipids	Monoterpenoids	Aromatic monoterpenoids	Food;Endogenous;Biological;Cell and elements;Subcellular;Biofluid and excreta;Biological process;Membrane stabilizer;Energy source;Energy storage;Nutrient;Cosmetic;Surfactant;Emulsifier
Com_450_pos	Skatole	C9 H9 N	HMDB0000466	Organic compounds	Organoheterocyclic compounds	Indoles and derivatives	Indoles	3-methylindoles	Endogenous;Food;Biological;Subcellular;Biofluid and excreta
Com_496_pos	Isotretinoin	C20 H28 O2	HMDB0006219	Organic compounds	Lipids and lipid-like molecules	Prenol lipids	Retinoids	Retinoids	Endogenous;Food;Cell and elements;Subcellular;Biofluid and excreta;Biological process;Surfactant;Emulsifier;Pharmaceutical industry;Membrane stabilizer;Energy source;Energy storage;Nutrient
Com_504_pos	3-Methylcrotonylglycine	C7 H11 N O3	HMDB0000459	Organic compounds	Organic acids and derivatives	Carboxylic acids and derivatives	Amino acids, peptides, and analogues	N-acyl-alpha amino acids	Endogenous;Cell and elements;Subcellular;Biofluid and excreta;Metabolite
Com_537_pos	Gibberellic acid	C19 H22 O6	HMDB0003559	Organic compounds	Lipids and lipid-like molecules	Prenol lipids	Diterpenoids	C19-gibberellin 6-carboxylic acids	Endogenous;Food;Biological;Biological process;Membrane stabilizer;Energy source;Energy storage;Nutrient;Surfactant;Emulsifier;Pharmaceutical industry
Com_547_pos	Carbendazim	C9 H9 N3 O2	HMDB0031769	Organic compounds	Organoheterocyclic compounds	Benzimidazoles	2-benzimidazolylcarbamic acid esters	2-benzimidazolylcarbamic acid esters	Endogenous;Food;Environmental;Subcellular;Cell and elements;Air pollutant;Environmental contaminant;Household products;Pharmaceutical industry
Com_561_pos	2,4-Dimethylbenzaldehyde	C9 H10 O	HMDB0032142	Organic compounds	Benzenoids	Benzene and substituted derivatives	Benzoyl derivatives	Benzoyl derivatives	Endogenous;Food;Subcellular;Cell and elements;Food and nutrition
Com_588_pos	3-(3,4-dihydroxyphenyl)propanoic acid	C9 H10 O4	HMDB0000423	Organic compounds	Phenylpropanoids and polyketides	Phenylpropanoic acids	-	Phenylpropanoic acids	Food;Biological;Subcellular;Biofluid and excreta
Com_617_pos	Bicyclo Prostaglandin E2	C20 H30 O4	HMDB0249187	Organic compounds	Lipids and lipid-like molecules	Fatty Acyls	Eicosanoids	Prostaglandins and related compounds	-
Com_639_pos	Apocynin	C9 H10 O3	HMDB0247918	Organic compounds	Organic oxygen compounds	Organooxygen compounds	Carbonyl compounds	Alkyl-phenylketones	-
Com_656_pos	Tiglic acid	C5 H8 O2	HMDB0001470	Organic compounds	Lipids and lipid-like molecules	Fatty Acyls	Fatty acids and conjugates	Methyl-branched fatty acids	Endogenous;Food;Biological;Biofluid and excreta;Cell and elements;Subcellular;Biological process;Surfactant;Emulsifier;Membrane stabilizer;Energy source;Energy storage;Nutrient
Com_674_pos	Desoxycortone	C21 H30 O3	HMDB0000016	Organic compounds	Lipids and lipid-like molecules	Steroids and steroid derivatives	Hydroxysteroids	21-hydroxysteroids	Endogenous;Food;Biological;Cell and elements;Tissue and substructures;Biofluid and excreta;Subcellular;Biological process;Metabotoxin;Metabolite;Membrane stabilizer;Energy source;Energy storage;Hypertensive agent;Molecular messenger;Surfactant;Emulsifier
Com_679_pos	4-Hydroxymandelonitrile	C8 H7 N O2	HMDB0060318	Organic compounds	Benzenoids	Phenols	1-hydroxy-2-unsubstituted benzenoids	1-hydroxy-2-unsubstituted benzenoids	-
Com_705_pos	1-Aminocyclohexanecarboxylic acid	C7 H13 N O2	HMDB0243822	Organic compounds	Organic acids and derivatives	Carboxylic acids and derivatives	Amino acids, peptides, and analogues	L-alpha-amino acids	-
Com_725_pos	Nootkatone	C15 H22 O	HMDB0303909	Organic compounds	Lipids and lipid-like molecules	Prenol lipids	Sesquiterpenoids	Eremophilane, 8,9-secoeremophilane and furoeremophilane sesquiterpenoids	-
Com_837_pos	Kahweol	C20 H26 O3	HMDB0035602	Organic compounds	Lipids and lipid-like molecules	Prenol lipids	Monoterpenoids	Menthane monoterpenoids	Endogenous;Food;Biological;Cell and elements;Subcellular;Biological process;Surfactant;Emulsifier;Pharmaceutical industry;Nutrient;Energy storage;Energy source;Membrane stabilizer
Com_916_pos	Palmitoylethanolamide	C18 H37 N O2	HMDB0002100	Organic compounds	Organic acids and derivatives	Carboximidic acids and derivatives	Carboximidic acids	Carboximidic acids	Endogenous;Food;Biological;Tissue and substructures;Biofluid and excreta;Cell and elements;Subcellular;Biological process;Surfactant;Emulsifier;Membrane stabilizer;Energy source;Energy storage
Com_931_pos	Cholecalciferol	C27 H44 O	HMDB0000876	Organic compounds	Lipids and lipid-like molecules	Steroids and steroid derivatives	Vitamin D and derivatives	Vitamin D and derivatives	Food;Endogenous;Synthetic;Biological;Cell and elements;Tissue and substructures;Organ and components;Biofluid and excreta;Subcellular;Biological process;Drug;Surfactant;Emulsifier;Food and nutrition;Personal care products;Pharmaceutical industry;Essential vitamin;Membrane stabilizer;Energy source;Energy storage;Vitamin;Molecular messenger
Com_938_pos	6-Pentyl-2H-pyran-2-one	C10 H14 O2	HMDB0031085	Organic compounds	Organoheterocyclic compounds	Pyrans	Pyranones and derivatives	Pyranones and derivatives	Endogenous;Food;Biological
Com_951_pos	Pyrrole-2-carboxylic acid	C5 H5 N O2	HMDB0004230	Organic compounds	Organoheterocyclic compounds	Pyrroles	Pyrrole carboxylic acids and derivatives	Pyrrole 2-carboxylic acids	Endogenous;Pharmaceutical industry
Com_982_pos	Albendazole sulfone	C12 H15 N3 O4 S	HMDB0060561	Organic compounds	Organoheterocyclic compounds	Benzimidazoles	2-benzimidazolylcarbamic acid esters	2-benzimidazolylcarbamic acid esters	Endogenous;Organ and components;Subcellular;Biofluid and excreta;Drug metabolite;Waste product
Com_997_pos	p-Mentha-1,3,8-triene	C10 H14	HMDB0037013	Organic compounds	Lipids and lipid-like molecules	Prenol lipids	Monoterpenoids	Menthane monoterpenoids	Endogenous;Food;Biological;Cell and elements;Subcellular;Biofluid and excreta;Biological process;Surfactant;Emulsifier;Nutrient;Membrane stabilizer;Energy source;Energy storage
Com_1010_pos	Isoproterenol	C11 H17 N O3	HMDB0015197	Organic compounds	Benzenoids	Phenols	Benzenediols	Catechols	-
Com_1061_pos	Coumarin	C9 H6 O2	HMDB0001218	Organic compounds	Phenylpropanoids and polyketides	Coumarins and derivatives	-	Coumarins and derivatives	Food;Synthetic;Environmental;Biological;Biofluid and excreta;Subcellular;Cell and elements;Drug;Food and nutrition;Personal care products;Pharmaceutical industry
Com_1070_pos	Dehydroepiandrosterone	C19 H28 O2	HMDB0000077	Organic compounds	Lipids and lipid-like molecules	Steroids and steroid derivatives	Androstane steroids	Androgens and derivatives	Endogenous;Food;Synthetic;Biological;Tissue and substructures;Cell and elements;Organ and components;Subcellular;Biofluid and excreta;Biological process;Personal care products;Surfactant;Emulsifier;Membrane stabilizer;Energy source;Energy storage;Molecular messenger
Com_1111_pos	Cafestol	C20 H28 O3	HMDB0035710	Organic compounds	Organoheterocyclic compounds	Naphthofurans	-	Naphthofurans	Endogenous;Food;Biological;Cell and elements;Subcellular;Biological process;Surfactant;Emulsifier;Nutrient;Energy storage;Energy source;Membrane stabilizer
Com_1115_pos	L-Pyroglutamic acid	C5 H7 N O3	HMDB0000267	Organic compounds	Organic acids and derivatives	Carboxylic acids and derivatives	Amino acids, peptides, and analogues	Alpha amino acids and derivatives	Endogenous;Food;Biological;Tissue and substructures;Organ and components;Biofluid and excreta;Subcellular;Biological process;Metabotoxin;Acidogen;Pharmaceutical industry;Essential amino acid
Com_1137_pos	Testosterone undecanoate	C30 H48 O3	HMDB0258862	Organic compounds	Lipids and lipid-like molecules	Steroids and steroid derivatives	Steroid esters	Steroid esters	-
Com_1151_pos	Stearoyl ethanolamide	C20 H41 N O2	HMDB0013078	Organic compounds	Organic nitrogen compounds	Organonitrogen compounds	Amines	N-acylethanolamines	Endogenous;Food;Biofluid and excreta;Cell and elements;Subcellular;Biological process;Surfactant;Emulsifier;Membrane stabilizer;Energy source;Energy storage
Com_1152_pos	trans-Cinnamaldehyde	C9 H8 O	HMDB0258628	Organic compounds	Organoheterocyclic compounds	Indoles and derivatives	-	Indoles and derivatives	-
Com_1157_pos	Methyl cinnamate	C10 H10 O2	HMDB0033833	Organic compounds	Phenylpropanoids and polyketides	Cinnamic acids and derivatives	Cinnamic acid esters	Cinnamic acid esters	Food;Biological;Food and nutrition;Nutrient
Com_1169_pos	11-Oxoetiocholanolone	C19 H28 O3	HMDB0006031	Organic compounds	Lipids and lipid-like molecules	Steroids and steroid derivatives	Androstane steroids	Androgens and derivatives	Endogenous;Food;Biological;Cell and elements;Tissue and substructures;Subcellular;Biofluid and excreta;Biological process;Membrane stabilizer;Energy source;Energy storage;Molecular messenger;Surfactant;Emulsifier
Com_1210_pos	2,6-Dihydroxypurine	C5 H4 N4 O2	HMDB0000292	Organic compounds	Organoheterocyclic compounds	Imidazopyrimidines	Purines and purine derivatives	Xanthines	Endogenous;Food;Biological;Cell and elements;Tissue and substructures;Organ and components;Biofluid and excreta;Subcellular;Biological process;Pharmaceutical industry;Drug metabolite;Waste product;Metabolite
Com_1239_pos	5��-Dihydrotestosterone	C19 H30 O2	HMDB0002961	Organic compounds	Lipids and lipid-like molecules	Steroids and steroid derivatives	Androstane steroids	Androgens and derivatives	Endogenous;Food;Tissue and substructures;Cell and elements;Organ and components;Subcellular;Biofluid and excreta;Biological process;Surfactant;Emulsifier;Pharmaceutical industry;Drug metabolite;Waste product;Membrane stabilizer;Energy source;Energy storage;Molecular messenger
Com_1250_pos	7-Methylguanine	C6 H7 N5 O	HMDB0000897	Organic compounds	Organoheterocyclic compounds	Imidazopyrimidines	Purines and purine derivatives	Hypoxanthines	Endogenous;Tissue and substructures;Cell and elements;Subcellular;Biofluid and excreta
Com_1287_pos	N-acetyl-D-glucosamine	C8 H15 N O6	HMDB0000215	Organic compounds	Organic oxygen compounds	Organooxygen compounds	Carbohydrates and carbohydrate conjugates	Acylaminosugars	Endogenous;Food;Biological;Tissue and substructures;Cell and elements;Organ and components;Biofluid and excreta;Subcellular;Biological process;Drug;Food and nutrition
Com_1310_pos	Arecoline	C8 H13 N O2	HMDB0030353	Organic compounds	Alkaloids and derivatives	-	-	Alkaloids and derivatives	Endogenous;Food;Biological;Subcellular;Cell and elements;Pharmaceutical industry;Steroidogenic
Com_1345_pos	Etiocholanolone	C19 H30 O2	HMDB0000490	Organic compounds	Lipids and lipid-like molecules	Steroids and steroid derivatives	Androstane steroids	Androgens and derivatives	Endogenous;Food;Cell and elements;Tissue and substructures;Biofluid and excreta;Subcellular;Biological process;Membrane stabilizer;Energy source;Energy storage;Molecular messenger;Surfactant;Emulsifier;Pharmaceutical industry
Com_1367_pos	Isovalerylglycine	C7 H13 N O3	HMDB0000678	Organic compounds	Organic acids and derivatives	Carboxylic acids and derivatives	Amino acids, peptides, and analogues	N-acyl-alpha amino acids	Endogenous;Biological process;Metabolite
Com_1412_pos	Oleoyl ethanolamide	C20 H39 N O2	HMDB0002088	Organic compounds	Organic nitrogen compounds	Organonitrogen compounds	Amines	N-acylethanolamines	Endogenous;Food;Tissue and substructures;Biofluid and excreta;Cell and elements;Subcellular;Biological process;Surfactant;Emulsifier;Membrane stabilizer;Energy source;Energy storage
Com_1413_pos	Serotonin	C10 H12 N2 O	HMDB0000259	Organic compounds	Organoheterocyclic compounds	Indoles and derivatives	Tryptamines and derivatives	Serotonins	Endogenous;Food;Biological;Organ and components;Tissue and substructures;Biofluid and excreta;Subcellular;Cell and elements;Biological process;Pharmaceutical industry
Com_1488_pos	3,5,7-trihydroxy-2-phenyl-4H-chromen-4-one	C15 H10 O5	HMDB0029521	Organic compounds	Phenylpropanoids and polyketides	Flavonoids	Flavones	Flavonols	Endogenous;Food;Biological;Subcellular;Cell and elements
Com_1492_pos	Vitamin E Acetate	C31 H52 O3	HMDB0039463	Organic compounds	Lipids and lipid-like molecules	Prenol lipids	Quinone and hydroquinone lipids	Vitamin E compounds	Endogenous;Food;Biological;Biological process;Surfactant;Emulsifier;Nutrient;Membrane stabilizer;Energy source;Energy storage;Molecular messenger
Com_1493_pos	Hydroxyprogesterone caproate	C27 H40 O4	HMDB0001830	Organic compounds	Lipids and lipid-like molecules	Steroids and steroid derivatives	Pregnane steroids	Gluco/mineralocorticoids, progestogins and derivatives	Endogenous;Food;Synthetic;Biological;Cell and elements;Tissue and substructures;Organ and components;Subcellular;Biofluid and excreta;Biological process;Membrane stabilizer;Energy source;Energy storage;Molecular messenger;Personal care products;Surfactant;Emulsifier;Pharmaceutical industry
Com_1509_pos	Tomatidine	C27 H45 N O2	HMDB0034731	Organic compounds	Lipids and lipid-like molecules	Steroids and steroid derivatives	Steroidal alkaloids	Spirosolanes and derivatives	Food;Endogenous;Biological;Biological process;Surfactant;Emulsifier;Nutrient;Membrane stabilizer;Energy source;Energy storage;Molecular messenger
Com_1543_pos	Prolylleucine	C11 H20 N2 O3	HMDB0253028	Organic compounds	Organic acids and derivatives	Carboxylic acids and derivatives	Amino acids, peptides, and analogues	Dipeptides	-
Com_1587_pos	L-Alanyl-L-proline	C8 H14 N2 O3	HMDB0028695	Organic compounds	Organic acids and derivatives	Carboxylic acids and derivatives	Amino acids, peptides, and analogues	Dipeptides	Endogenous
Com_1653_pos	9(S)-HOTrE	C18 H30 O3	HMDB0247705	Organic compounds	Lipids and lipid-like molecules	Fatty Acyls	Lineolic acids and derivatives	Lineolic acids and derivatives	-
Com_1662_pos	Palmitoylcarnitine	C23 H45 N O4	HMDB0000222	Organic compounds	Lipids and lipid-like molecules	Fatty Acyls	Fatty acid esters	Acyl carnitines	Endogenous;Food;Biological;Tissue and substructures;Biofluid and excreta;Subcellular;Cell and elements;Biological process;Metabolite;Membrane stabilizer;Energy source;Energy storage;Nutrient;Surfactant;Emulsifier
Com_1664_pos	Phytosphingosine	C18 H39 N O3	HMDB0004610	Organic compounds	Organic nitrogen compounds	Organonitrogen compounds	Amines	1,3-aminoalcohols	Endogenous;Food;Tissue and substructures;Organ and components;Cell and elements;Subcellular;Biological process;Surfactant;Emulsifier;Membrane stabilizer;Energy source;Energy storage
Com_1708_pos	Nicotinuric Acid	C8 H8 N2 O3	HMDB0003269	Organic compounds	Organic acids and derivatives	Carboxylic acids and derivatives	Amino acids, peptides, and analogues	N-acyl-alpha amino acids	Endogenous;Subcellular;Biofluid and excreta
Com_1770_pos	2,3-Dinor-TXB2	C18 H30 O6	HMDB0002904	Organic compounds	Lipids and lipid-like molecules	Fatty Acyls	Eicosanoids	Thromboxanes	Endogenous;Food;Biological;Biofluid and excreta;Cell and elements;Subcellular;Biological process;Surfactant;Emulsifier;Membrane stabilizer;Energy source;Energy storage;Nutrient
Com_1826_pos	N-Methylhydantoin	C4 H6 N2 O2	HMDB0003646	Organic compounds	Organoheterocyclic compounds	Azolines	Imidazolines	Imidazolines	Endogenous
Com_1855_pos	Citral	C10 H16 O	HMDB0035092	Organic compounds	Lipids and lipid-like molecules	Prenol lipids	Monoterpenoids	Acyclic monoterpenoids	Endogenous;Food;Biological;Biological process;Food and nutrition;Surfactant;Emulsifier;Pharmaceutical industry;Nutrient;Energy storage;Energy source;Membrane stabilizer
Com_1882_pos	4-Phenylbutyric acid	C10 H12 O2	HMDB0000543	Organic compounds	Benzenoids	Benzene and substituted derivatives	-	Benzene and substituted derivatives	Endogenous;Subcellular;Organ and components;Pharmaceutical industry
Com_1911_pos	Valylproline	C10 H18 N2 O3	HMDB0029135	Organic compounds	Organic acids and derivatives	Carboxylic acids and derivatives	Amino acids, peptides, and analogues	Dipeptides	Endogenous
Com_1962_pos	Spermidine	C7 H19 N3	HMDB0001257	Organic compounds	Organic nitrogen compounds	Organonitrogen compounds	Amines	Dialkylamines	Endogenous;Food;Biological;Tissue and substructures;Cell and elements;Organ and components;Biofluid and excreta;Subcellular;Biological process;Pharmaceutical industry
Com_2061_pos	Ranolazine	C24 H33 N3 O4	HMDB0014388	Organic compounds	Benzenoids	Phenol ethers	Anisoles	Anisoles	-
Com_2133_pos	2-Methoxybenzaldehyde	C8 H8 O2	HMDB0033766	Organic compounds	Benzenoids	Benzene and substituted derivatives	Benzoyl derivatives	Benzoyl derivatives	Food;Biological;Subcellular;Cell and elements;Food and nutrition;Nutrient
Com_2153_pos	tetranor-PGFM	C16 H26 O7	HMDB0258925	Organic compounds	Lipids and lipid-like molecules	Fatty Acyls	Eicosanoids	Prostaglandins and related compounds	-
Com_2168_pos	D-(+)-Maltose	C12 H22 O11	HMDB0000163	Organic compounds	Organic oxygen compounds	Organooxygen compounds	Carbohydrates and carbohydrate conjugates	O-glycosyl compounds	Endogenous;Food;Biological;Tissue and substructures;Organ and components;Biofluid and excreta;Subcellular;Cell and elements;Biological process;Drug metabolite;Waste product
Com_2173_pos	N-Acetylanthranilic acid	C9 H9 N O3	HMDB0032388	Organic compounds	Benzenoids	Benzene and substituted derivatives	Benzoic acids and derivatives	Acylaminobenzoic acid and derivatives	Endogenous;Food;Subcellular;Cell and elements
Com_2177_pos	N-(2-hydroxyphenyl)acetamide	C8 H9 N O2	HMDB0061919	Organic compounds	Benzenoids	Benzene and substituted derivatives	Anilides	Acetanilides	-
Com_2188_pos	17alpha-Ethinyl estradiol	C20 H24 O2	HMDB0001926	Organic compounds	Lipids and lipid-like molecules	Steroids and steroid derivatives	Estrane steroids	Estrogens and derivatives	Endogenous;Food;Synthetic;Biological;Organ and components;Cell and elements;Tissue and substructures;Subcellular;Biofluid and excreta;Biological process;Environmental contaminant;Drug;Surfactant;Emulsifier;Pharmaceutical industry;Drug metabolite;Waste product;Membrane stabilizer;Energy source;Energy storage;Molecular messenger
Com_2210_pos	Cadaverine	C5 H14 N2	HMDB0002322	Organic compounds	Organic nitrogen compounds	Organonitrogen compounds	Amines	Monoalkylamines	Endogenous;Food;Biological;Tissue and substructures;Organ and components;Subcellular;Biofluid and excreta;Pharmaceutical industry
Com_2276_pos	D-Panthenol	C9 H19 N O4	HMDB0304820	Organic compounds	Lipids and lipid-like molecules	Fatty Acyls	Fatty amides	N-acyl amines	-
Com_2338_pos	NNK	C14 H26 N6 O6	HMDB0011603	Organic compounds	Organic oxygen compounds	Organooxygen compounds	Carbonyl compounds	Aryl alkyl ketones	Endogenous;Organ and components;Subcellular;Biofluid and excreta;Drug metabolite;Waste product
Com_2360_pos	Diosmetin	C16 H12 O6	HMDB0029676	Organic compounds	Phenylpropanoids and polyketides	Flavonoids	O-methylated flavonoids	4'-O-methylated flavonoids	Endogenous;Food;Biological;Pharmaceutical industry
Com_2362_pos	2-Arachidonyl Glycerol ether	C23 H40 O3	HMDB0013657	Organic compounds	Lipids and lipid-like molecules	Endocannabinoids	-	Endocannabinoids	Endogenous;Food;Biological;Cell and elements;Subcellular;Biological process;Surfactant;Emulsifier;Membrane stabilizer;Energy source;Energy storage
Com_2494_pos	Acetylcholine	C7 H15 N O2	HMDB0000895	Organic compounds	Organic nitrogen compounds	Organonitrogen compounds	Quaternary ammonium salts	Acyl cholines	Endogenous;Food;Biological;Organ and components;Tissue and substructures;Biofluid and excreta;Subcellular;Cell and elements;Biological process;Pharmaceutical industry
Com_2503_pos	15-Deoxy-��12,14-prostaglandin J2-2-glycerol ester	C23 H34 O5	HMDB0013656	Organic compounds	Lipids and lipid-like molecules	Fatty Acyls	Eicosanoids	Prostaglandins and related compounds	Endogenous;Food;Biological;Biofluid and excreta;Cell and elements;Subcellular;Biological process;Surfactant;Emulsifier;Membrane stabilizer;Energy source;Energy storage;Nutrient;Inflammatory;Modulator
Com_2549_pos	Guggulsterone	C21 H28 O2	HMDB0002726	Organic compounds	Lipids and lipid-like molecules	Steroids and steroid derivatives	Androstane steroids	Androgens and derivatives	Endogenous;Food;Biological;Biological process;Membrane stabilizer;Energy source;Energy storage;Molecular messenger;Surfactant;Emulsifier
Com_2557_pos	Linoleoyl Ethanolamide	C20 H37 N O2	HMDB0012252	Organic compounds	Organic nitrogen compounds	Organonitrogen compounds	Amines	N-acylethanolamines	Endogenous;Food;Biofluid and excreta;Cell and elements;Subcellular;Biological process;Surfactant;Emulsifier;Membrane stabilizer;Energy source;Energy storage
Com_2579_pos	2-(14,15-Epoxyeicosatrienoyl) glycerol	C23 H38 O5	HMDB0013651	Organic compounds	Lipids and lipid-like molecules	Glycerolipids	Monoradylglycerols	2-monoacylglycerols	Endogenous;Food;Biological;Cell and elements;Subcellular;Biological process;Surfactant;Emulsifier;Membrane stabilizer;Energy source;Energy storage
Com_2607_pos	7-Ketocholesterol	C27 H44 O2	HMDB0000501	Organic compounds	Lipids and lipid-like molecules	Steroids and steroid derivatives	Cholestane steroids	Cholesterols and derivatives	Endogenous;Food;Biological;Cell and elements;Tissue and substructures;Subcellular;Biofluid and excreta;Biological process;Membrane stabilizer;Energy source;Energy storage;Inflammatory;Molecular messenger;Surfactant;Emulsifier
Com_2615_pos	8-Aminooctanoic acid	C8 H17 N O2	HMDB0247418	Organic compounds	Lipids and lipid-like molecules	Fatty Acyls	Fatty acids and conjugates	Medium-chain fatty acids	-
Com_2672_pos	Indole	C8 H7 N	HMDB0000738	Organic compounds	Organoheterocyclic compounds	Indoles and derivatives	Indoles	Indoles	Endogenous;Food;Biological;Tissue and substructures;Organ and components;Cell and elements;Subcellular;Biofluid and excreta;Food and nutrition;Pharmaceutical industry
Com_2690_pos	Ethyl oleate	C20 H38 O2	HMDB0034451	Organic compounds	Lipids and lipid-like molecules	Fatty Acyls	Fatty acid esters	Fatty acid esters	Endogenous;Food;Biological;Biofluid and excreta;Cell and elements;Subcellular;Biological process;Surfactant;Emulsifier;Food and nutrition;Nutrient;Energy storage;Energy source;Membrane stabilizer
Com_2743_pos	2,6-Di-tert-butyl-1,4-benzoquinone	C14 H20 O2	HMDB0013817	Organic compounds	Lipids and lipid-like molecules	Prenol lipids	Monoterpenoids	Monocyclic monoterpenoids	Endogenous;Food;Biological;Cell and elements;Subcellular;Biofluid and excreta;Biological process;Nutrient;Energy storage;Energy source;Membrane stabilizer
Com_2754_pos	Epinephrine	C9 H13 N O3	HMDB0000068	Organic compounds	Benzenoids	Phenols	Benzenediols	Catechols	Endogenous;Biological;Tissue and substructures;Organ and components;Biofluid and excreta;Subcellular;Cell and elements;Biological process;Pharmaceutical industry
Com_2801_pos	3-Succinoylpyridine	C9 H9 N O3	HMDB0000992	Organic compounds	Organic acids and derivatives	Keto acids and derivatives	Gamma-keto acids and derivatives	Gamma-keto acids and derivatives	Endogenous
Com_2965_pos	Coenzyme Q2	C19 H26 O4	HMDB0006709	Organic compounds	Lipids and lipid-like molecules	Prenol lipids	Quinone and hydroquinone lipids	Ubiquinones	Endogenous;Food;Cell and elements;Subcellular;Biofluid and excreta;Biological process;Pharmaceutical industry;Nutrient;Energy storage;Energy source;Membrane stabilizer
Com_2969_pos	��-Lactose	C12 H22 O11	HMDB0000186	Organic compounds	Organic oxygen compounds	Organooxygen compounds	Carbohydrates and carbohydrate conjugates	O-glycosyl compounds	Endogenous;Food;Biological;Tissue and substructures;Organ and components;Biofluid and excreta;Subcellular;Cell and elements;Biological process;Food and nutrition
Com_3006_pos	L-lysine	C6 H14 N2 O2	HMDB0000182	Organic compounds	Organic acids and derivatives	Carboxylic acids and derivatives	Amino acids, peptides, and analogues	L-alpha-amino acids	Food;Synthetic;Biological;Tissue and substructures;Organ and components;Biofluid and excreta;Subcellular;Cell and elements;Biological process;Drug;Personal care products;Food and nutrition;Pharmaceutical industry;Essential amino acid;Trace element
Com_3031_pos	Methyl nicotinate	C7 H7 N O2	HMDB0029806	Organic compounds	Organoheterocyclic compounds	Pyridines and derivatives	Pyridinecarboxylic acids and derivatives	Pyridinecarboxylic acids	Endogenous;Food;Biological;Subcellular;Cell and elements;Food and nutrition;Pharmaceutical industry
Com_3038_pos	3-Acetyl-2,5-dimethylfuran	C8 H10 O2	HMDB0029563	Organic compounds	Organic oxygen compounds	Organooxygen compounds	Carbonyl compounds	Aryl alkyl ketones	Endogenous;Food;Subcellular;Cell and elements;Food and nutrition
Com_3110_pos	Ecgonine methyl ester	C10 H17 N O3	HMDB0006406	Organic compounds	Alkaloids and derivatives	Tropane alkaloids	-	Tropane alkaloids	Endogenous;Subcellular;Biofluid and excreta
Com_3118_pos	Rauwolscine	C21 H26 N2 O3	HMDB0015464	Organic compounds	Alkaloids and derivatives	Yohimbine alkaloids	-	Yohimbine alkaloids	-
Com_3159_pos	Acetyl-L-carnitine	C9 H17 N O4	HMDB0240773	Organic compounds	Lipids and lipid-like molecules	Fatty Acyls	Fatty acid esters	Acyl carnitines	-
Com_3317_pos	Thromboxane B2	C20 H34 O6	HMDB0003252	Organic compounds	Lipids and lipid-like molecules	Fatty Acyls	Eicosanoids	Thromboxanes	Endogenous;Food;Biological;Organ and components;Tissue and substructures;Biofluid and excreta;Cell and elements;Subcellular;Biological process;Surfactant;Emulsifier;Membrane stabilizer;Energy source;Energy storage;Nutrient
Com_3441_pos	16��-Hydroxydehydroepiandrosterone	C19 H28 O3	HMDB0000352	Organic compounds	Lipids and lipid-like molecules	Steroids and steroid derivatives	Androstane steroids	Androgens and derivatives	Endogenous;Food;Biological;Cell and elements;Tissue and substructures;Subcellular;Biofluid and excreta;Biological process;Membrane stabilizer;Energy source;Energy storage;Molecular messenger;Surfactant;Emulsifier
Com_3488_pos	Spectinomycin	C14 H24 N2 O7	HMDB0015055	Organic compounds	Organoheterocyclic compounds	Dioxanes	1,4-dioxanes	1,4-dioxanes	-
Com_3526_pos	Isohomovanillic acid	C9 H10 O4	HMDB0000333	Organic compounds	Benzenoids	Phenols	Methoxyphenols	Methoxyphenols	Endogenous;Subcellular;Biofluid and excreta
Com_3620_pos	Heptadecanoic Acid	C17 H34 O2	HMDB0002259	Organic compounds	Lipids and lipid-like molecules	Fatty Acyls	Fatty acids and conjugates	Long-chain fatty acids	Food;Endogenous;Biological;Tissue and substructures;Organ and components;Biofluid and excreta;Subcellular;Cell and elements;Biological process;Metabolite;Membrane stabilizer;Energy source;Energy storage;Nutrient;Surfactant;Emulsifier
Com_3705_pos	9-Oxo-ODE	C18 H30 O3	HMDB0004669	Organic compounds	Lipids and lipid-like molecules	Fatty Acyls	Lineolic acids and derivatives	Lineolic acids and derivatives	Endogenous;Food;Biological;Biofluid and excreta;Cell and elements;Subcellular;Biological process;Surfactant;Emulsifier;Membrane stabilizer;Energy source;Energy storage;Nutrient
Com_3748_pos	3-(4-hydroxy-3-methoxyphenyl)propanoic acid	C10 H12 O4	HMDB0062121	Organic compounds	Phenylpropanoids and polyketides	Phenylpropanoic acids	-	Phenylpropanoic acids	Biological;Biofluid and excreta
Com_3871_pos	Prostaglandin B1	C20 H32 O4	HMDB0002982	Organic compounds	Lipids and lipid-like molecules	Fatty Acyls	Eicosanoids	Prostaglandins and related compounds	Endogenous;Food;Biological;Biofluid and excreta;Cell and elements;Subcellular;Biological process;Surfactant;Emulsifier;Membrane stabilizer;Energy source;Energy storage;Nutrient;Inflammatory;Modulator
Com_3884_pos	Normorphine	C16 H17 N O3	HMDB0041959	Organic compounds	Alkaloids and derivatives	Morphinans	-	Morphinans	Endogenous;Organ and components;Subcellular;Biofluid and excreta;Biological process;Drug metabolite;Nutrient;Waste product
Com_3902_pos	Ascorbyl palmitate	C22 H38 O7	HMDB0039883	Organic compounds	Lipids and lipid-like molecules	Fatty Acyls	Fatty acid esters	Fatty acid esters	Endogenous;Food;Biological;Synthetic;Biofluid and excreta;Cell and elements;Subcellular;Biological process;Nutrient;Pro-oxidant;Energy storage;Energy source;Membrane stabilizer;Food and nutrition;Personal care products;Surfactant;Emulsifier
Com_3971_pos	SPH	C14 H21 N5 O5	HMDB0000252	Organic compounds	Organic nitrogen compounds	Organonitrogen compounds	Amines	1,2-aminoalcohols	Endogenous;Food;Biological;Tissue and substructures;Organ and components;Biofluid and excreta;Subcellular;Cell and elements;Biological process;Surfactant;Emulsifier;Membrane stabilizer;Energy source;Energy storage
Com_4050_pos	Kynurenic acid	C10 H7 N O3	HMDB0000715	Organic compounds	Organoheterocyclic compounds	Quinolines and derivatives	Quinoline carboxylic acids	Quinoline carboxylic acids	Endogenous;Tissue and substructures;Organ and components;Cell and elements;Biofluid and excreta;Subcellular;Biological process;Pharmaceutical industry
Com_4121_pos	N2,N2-Dimethylguanosine	C12 H17 N5 O5	HMDB0004824	Organic compounds	Nucleosides, nucleotides, and analogues	Purine nucleosides	-	Purine nucleosides	Endogenous
Com_4128_pos	D-��-Tocopherol	C27 H46 O2	HMDB0002902	Organic compounds	Lipids and lipid-like molecules	Prenol lipids	Quinone and hydroquinone lipids	Tocopherols	Endogenous;Food;Biological;Organ and components;Cell and elements;Tissue and substructures;Subcellular;Biofluid and excreta;Biological process;Surfactant;Emulsifier;Antioxidant;Membrane stabilizer;Energy source;Energy storage;Nutrient
Com_4233_pos	Cystamine	C4 H12 N2 S2	HMDB0250701	Organic compounds	Organosulfur compounds	Organic disulfides	Dialkyldisulfides	Dialkyldisulfides	-
Com_4338_pos	Erucic acid	C22 H42 O2	HMDB0002068	Organic compounds	Lipids and lipid-like molecules	Fatty Acyls	Fatty acids and conjugates	Very long-chain fatty acids	Food;Endogenous;Biological;Tissue and substructures;Organ and components;Biofluid and excreta;Cell and elements;Subcellular;Biological process;Surfactant;Emulsifier;Membrane stabilizer;Energy source;Energy storage;Nutrient
Com_4372_pos	O-Arachidonoyl ethanolamine	C22 H37 N O2	HMDB0013655	Organic compounds	Lipids and lipid-like molecules	Fatty Acyls	Fatty acid esters	Fatty acid esters	Endogenous;Food;Biological;Biofluid and excreta;Cell and elements;Subcellular;Biological process;Surfactant;Emulsifier;Membrane stabilizer;Energy source;Energy storage;Nutrient
Com_4571_pos	6-(Dimethylamino)purine	C7 H9 N5	HMDB0000473	Organic compounds	Organoheterocyclic compounds	Imidazopyrimidines	Purines and purine derivatives	6-alkylaminopurines	Endogenous;Subcellular;Biofluid and excreta
Com_4608_pos	DL-Panthenol	C9 H19 N O4	HMDB0304820	Organic compounds	Lipids and lipid-like molecules	Fatty Acyls	Fatty amides	N-acyl amines	-
Com_4634_pos	Albendazole-2-aminosulfone	C10 H13 N3 O2 S	HMDB0247482	Organic compounds	Organoheterocyclic compounds	Benzimidazoles	-	Benzimidazoles	-
Com_4650_pos	Glu-Thr	C9 H16 N2 O6	HMDB0028829	Organic compounds	Organic acids and derivatives	Carboxylic acids and derivatives	Amino acids, peptides, and analogues	Dipeptides	Endogenous
Com_4652_pos	L-Asparagine	C4 H8 N2 O3	HMDB0000168	Organic compounds	Organic acids and derivatives	Carboxylic acids and derivatives	Amino acids, peptides, and analogues	Asparagine and derivatives	Endogenous;Food;Synthetic;Biological;Tissue and substructures;Organ and components;Biofluid and excreta;Subcellular;Cell and elements;Biological process;Environmental contaminant;Food and nutrition;Pharmaceutical industry;Essential amino acid;Trace element
Com_4662_pos	2-Naphthol	C10 H8 O	HMDB0012322	Organic compounds	Benzenoids	Naphthalenes	Naphthols and derivatives	Naphthols and derivatives	Endogenous;Subcellular;Biofluid and excreta;Genotoxin
Com_4725_pos	Capryloylglycine	C10 H19 N O3	HMDB0000832	Organic compounds	Organic acids and derivatives	Carboxylic acids and derivatives	Amino acids, peptides, and analogues	N-acyl-alpha amino acids	Endogenous;Subcellular;Biofluid and excreta
Com_4743_pos	Palmitoleic Acid	C16 H30 O2	HMDB0003229	Organic compounds	Lipids and lipid-like molecules	Fatty Acyls	Fatty acids and conjugates	Long-chain fatty acids	Endogenous;Food;Biological;Tissue and substructures;Organ and components;Biofluid and excreta;Cell and elements;Subcellular;Biological process;Membrane stabilizer;Energy source;Energy storage;Nutrient;Surfactant;Emulsifier;Pharmaceutical industry
Com_4791_pos	Jasmone	C11 H16 O	HMDB0035601	Organic compounds	Organic oxygen compounds	Organooxygen compounds	Carbonyl compounds	Cyclic ketones	Endogenous;Food;Biological;Cell and elements;Subcellular;Biological process;Surfactant;Emulsifier;Nutrient;Membrane stabilizer;Energy source;Energy storage
Com_4939_pos	Ala-trp	C14 H17 N3 O3	HMDB0013209	Organic compounds	Organic acids and derivatives	Carboxylic acids and derivatives	Amino acids, peptides, and analogues	Dipeptides	Endogenous
Com_4943_pos	N-(2-Furoyl)glycine	C7 H7 N O4	HMDB0000439	Organic compounds	Organic acids and derivatives	Carboxylic acids and derivatives	Amino acids, peptides, and analogues	N-acyl-alpha amino acids	Endogenous;Biological;Subcellular;Biofluid and excreta
Com_4954_pos	T-2 Triol	C20 H30 O7	HMDB0035846	Organic compounds	Lipids and lipid-like molecules	Prenol lipids	Sesquiterpenoids	Trichothecenes	Food;Endogenous;Biological;Biological process;Nutrient;Energy storage;Energy source;Membrane stabilizer
Com_4994_pos	1,4-Dihydro-1-Methyl-4-Oxo-3-Pyridinecarboxamide	C7 H8 N2 O2	HMDB0004194	Organic compounds	Organoheterocyclic compounds	Pyridines and derivatives	Pyridinecarboxylic acids and derivatives	Nicotinamides	Endogenous;Biofluid and excreta;Subcellular;Biological process;Metabolite
Com_5002_pos	Trenbolone acetate	C20 H24 O3	HMDB0259120	Organic compounds	Organoheterocyclic compounds	Pyrrolidines	N-alkylpyrrolidines	N-alkylpyrrolidines	-
Com_5041_pos	Isoeugenyl acetate	C12 H14 O3	HMDB0032348	Organic compounds	Benzenoids	Phenol esters	-	Phenol esters	Endogenous;Food
Com_5065_pos	(9cis)-Retinal	C20 H28 O	HMDB0006218	Organic compounds	Lipids and lipid-like molecules	Prenol lipids	Retinoids	Retinoids	Endogenous;Food;Biological;Cell and elements;Subcellular;Biological process;Surfactant;Emulsifier;Membrane stabilizer;Energy source;Energy storage;Nutrient
Com_5112_pos	Arachidonoyl serinol	C23 H39 N O3	HMDB0013650	Organic compounds	Lipids and lipid-like molecules	Fatty Acyls	Fatty amides	N-acyl amines	Endogenous;Food;Biological;Biofluid and excreta;Cell and elements;Subcellular;Biological process;Surfactant;Emulsifier;Membrane stabilizer;Energy source;Energy storage;Nutrient
Com_5180_pos	Diisobutyl adipate	C14 H26 O4	HMDB0041618	Organic compounds	Lipids and lipid-like molecules	Fatty Acyls	Fatty acid esters	Fatty acid esters	Endogenous;Food;Biological;Biofluid and excreta;Cell and elements;Subcellular;Biological process;Surfactant;Emulsifier;Nutrient;Membrane stabilizer;Energy source;Energy storage
Com_5208_pos	Dulcitol	C6 H14 O6	HMDB0011632	Organic compounds	Organic oxygen compounds	Organooxygen compounds	Carbohydrates and carbohydrate conjugates	Sugar alcohols	Endogenous;Food;Biological;Biofluid and excreta;Cell and elements;Subcellular;Biological process;Surfactant;Emulsifier;Membrane stabilizer;Energy source;Energy storage
Com_5238_pos	Tetramethylpyrazine	C8 H12 N2	HMDB0036584	Organic compounds	Organoheterocyclic compounds	Diazines	Pyrazines	Pyrazines	Food;Biological;Subcellular;Cell and elements;Food and nutrition;Nutrient
Com_5299_pos	Adipamide	C6 H12 N2 O2	HMDB0304762	Organic compounds	Lipids and lipid-like molecules	Fatty Acyls	Fatty amides	Fatty amides	-
Com_5456_pos	Sedanolide	C12 H18 O2	HMDB0302242	Organic compounds	Organoheterocyclic compounds	Isobenzofurans	-	Isobenzofurans	-
Com_5464_pos	Cholest-4-en-3-one	C27 H44 O	HMDB0000921	Organic compounds	Lipids and lipid-like molecules	Steroids and steroid derivatives	Cholestane steroids	Cholesterols and derivatives	Endogenous;Food;Biological;Cell and elements;Tissue and substructures;Organ and components;Subcellular;Biofluid and excreta;Biological process;Membrane stabilizer;Energy source;Energy storage;Inflammatory;Molecular messenger;Surfactant;Emulsifier
Com_5465_pos	Oxethazaine	C28 H41 N3 O3	HMDB0255980	Organic compounds	Benzenoids	Benzene and substituted derivatives	Phenethylamines	Amphetamines and derivatives	-
Com_5469_pos	Deoxyadenosine	C10 H13 N5 O3	HMDB0000101	Organic compounds	Nucleosides, nucleotides, and analogues	Purine nucleosides	Purine 2'-deoxyribonucleosides	Purine 2'-deoxyribonucleosides	Endogenous;Tissue and substructures;Biofluid and excreta;Subcellular;Cell and elements;Biological process;Immunotoxin;Metabotoxin
Com_5534_pos	Docosanamide	C22 H45 N O	HMDB0000583	Organic compounds	Lipids and lipid-like molecules	Fatty Acyls	Fatty amides	Fatty amides	Endogenous;Food;Biological;Biofluid and excreta;Subcellular;Cell and elements;Biological process;Surfactant;Emulsifier;Membrane stabilizer;Energy source;Energy storage;Nutrient
Com_5572_pos	19-Nortestosterone	C18 H26 O2	HMDB0002725	Organic compounds	Lipids and lipid-like molecules	Steroids and steroid derivatives	Estrane steroids	Estrogens and derivatives	Endogenous;Food;Cell and elements;Organ and components;Tissue and substructures;Subcellular;Biofluid and excreta;Biological process;Surfactant;Emulsifier;Pharmaceutical industry;Membrane stabilizer;Energy source;Energy storage;Molecular messenger
Com_5578_pos	6-Hydroxynicotinic acid	C6 H5 N O3	HMDB0002658	Organic compounds	Organoheterocyclic compounds	Pyridines and derivatives	Pyridinecarboxylic acids and derivatives	Pyridinecarboxylic acids	Endogenous;Biological;Biological process
Com_5591_pos	Progesterone	C21 H30 O2	HMDB0001830	Organic compounds	Lipids and lipid-like molecules	Steroids and steroid derivatives	Pregnane steroids	Gluco/mineralocorticoids, progestogins and derivatives	Endogenous;Food;Synthetic;Biological;Cell and elements;Tissue and substructures;Organ and components;Subcellular;Biofluid and excreta;Biological process;Membrane stabilizer;Energy source;Energy storage;Molecular messenger;Personal care products;Surfactant;Emulsifier;Pharmaceutical industry
Com_5702_pos	Eicosapentaenoic acid	C20 H30 O2	HMDB0001999	Organic compounds	Lipids and lipid-like molecules	Fatty Acyls	Fatty acids and conjugates	Long-chain fatty acids	Endogenous;Food;Biological;Organ and components;Tissue and substructures;Biofluid and excreta;Cell and elements;Subcellular;Biological process;Surfactant;Emulsifier;Pharmaceutical industry;Drug metabolite;Waste product;Membrane stabilizer;Energy source;Energy storage;Nutrient
Com_5860_pos	Cyclohexylamine	C6 H13 N	HMDB0031404	Organic compounds	Organic nitrogen compounds	Organonitrogen compounds	Cyclohexylamines	Cyclohexylamines	Endogenous;Food;Biofluid and excreta;Subcellular;Cell and elements
Com_6077_pos	Pinocembrin	C15 H12 O4	HMDB0030808	Organic compounds	Phenylpropanoids and polyketides	Flavonoids	Flavans	Flavanones	Endogenous;Food;Biological
Com_6081_pos	Maslinic acid	C30 H48 O4	HMDB0002392	Organic compounds	Lipids and lipid-like molecules	Prenol lipids	Triterpenoids	Triterpenoids	Endogenous;Food;Biological;Biological process;Surfactant;Emulsifier;Membrane stabilizer;Energy source;Energy storage;Nutrient
Com_6082_pos	Quinic acid	C7 H12 O6	HMDB0003072	Organic compounds	Organic oxygen compounds	Organooxygen compounds	Alcohols and polyols	Quinic acids and derivatives	Food;Biological;Tissue and substructures;Organ and components;Subcellular;Biofluid and excreta;Biological process
Com_6110_pos	11��-Hydroxyandrosterone	C19 H30 O3	HMDB0002984	Organic compounds	Lipids and lipid-like molecules	Steroids and steroid derivatives	Androstane steroids	Androgens and derivatives	Endogenous;Food;Biological;Cell and elements;Tissue and substructures;Organ and components;Subcellular;Biofluid and excreta;Biological process;Membrane stabilizer;Energy source;Energy storage;Molecular messenger;Surfactant;Emulsifier
Com_6146_pos	Estrone	C18 H22 O2	HMDB0000145	Organic compounds	Lipids and lipid-like molecules	Steroids and steroid derivatives	Estrane steroids	Estrogens and derivatives	Endogenous;Food;Biological;Cell and elements;Tissue and substructures;Organ and components;Biofluid and excreta;Subcellular;Biological process;Surfactant;Emulsifier;Pharmaceutical industry;Drug metabolite;Waste product;Membrane stabilizer;Energy source;Energy storage;Molecular messenger
Com_6174_pos	3-Methoxytyramine	C9 H13 N O2	HMDB0000022	Organic compounds	Benzenoids	Phenols	Methoxyphenols	Methoxyphenols	Endogenous;Organ and components;Biofluid and excreta;Subcellular;Biological process
Com_6182_pos	5-Hydroxytryptophan	C11 H12 N2 O3	HMDB0000472	Organic compounds	Organoheterocyclic compounds	Indoles and derivatives	Tryptamines and derivatives	Serotonins	Endogenous;Food;Biological;Organ and components;Biofluid and excreta;Subcellular;Biological process;Neurotoxin;Metabotoxin;Drug;Pharmaceutical industry
Com_6241_pos	Senecionine	C18 H25 N O5	HMDB0242680	Organic compounds	Phenylpropanoids and polyketides	Macrolides and analogues	-	Macrolides and analogues	-
Com_6369_pos	2-(3,4-dimethoxyphenyl)ethanamine	C10 H15 N O2	HMDB0041806	Organic compounds	Benzenoids	Benzene and substituted derivatives	Methoxybenzenes	Dimethoxybenzenes	Endogenous;Nutrient
Com_6371_pos	Biliverdin	C33 H34 N4 O6	HMDB0001008	Organic compounds	Organoheterocyclic compounds	Tetrapyrroles and derivatives	Bilirubins	Bilirubins	Endogenous;Organ and components;Cell and elements;Tissue and substructures;Biofluid and excreta;Subcellular;Biological process
Com_6379_pos	Prostaglandin J2	C20 H30 O4	HMDB0002710	Organic compounds	Lipids and lipid-like molecules	Fatty Acyls	Eicosanoids	Prostaglandins and related compounds	Endogenous;Food;Biological;Biofluid and excreta;Cell and elements;Subcellular;Biological process;Surfactant;Emulsifier;Membrane stabilizer;Energy source;Energy storage;Nutrient;Inflammatory;Modulator
Com_6407_pos	Muscone	C16 H30 O	HMDB0034181	Organic compounds	Organic oxygen compounds	Organooxygen compounds	Carbonyl compounds	Cyclic ketones	Food;Food and nutrition;Nutrient
Com_6505_pos	Pyritinol	C16 H20 N2 O4 S2	HMDB0256987	Organic compounds	Organoheterocyclic compounds	Pyridines and derivatives	Methylpyridines	Methylpyridines	-
Com_6510_pos	Diphenylamine	C12 H11 N	HMDB0032562	Organic compounds	Benzenoids	Benzene and substituted derivatives	Aniline and substituted anilines	Aniline and substituted anilines	Endogenous;Food;Synthetic;Biological;Subcellular;Biofluid and excreta;Air pollutant;Environmental contaminant;Antioxidant
Com_6563_pos	Pantetheine	C11 H22 N2 O4 S	HMDB0003426	Organic compounds	Organic acids and derivatives	Carboxylic acids and derivatives	Amino acids, peptides, and analogues	Beta amino acids and derivatives	Endogenous;Subcellular;Biological process
Com_6794_pos	Androsterone	C19 H30 O2	HMDB0000031	Organic compounds	Lipids and lipid-like molecules	Steroids and steroid derivatives	Androstane steroids	Androgens and derivatives	Endogenous;Food;Biological;Cell and elements;Tissue and substructures;Organ and components;Biofluid and excreta;Subcellular;Biological process;Membrane stabilizer;Energy source;Energy storage;Molecular messenger;Surfactant;Emulsifier
Com_6798_pos	Prednisolone tebutate	C27 H38 O6	HMDB0014998	Organic compounds	Lipids and lipid-like molecules	Steroids and steroid derivatives	Hydroxysteroids	21-hydroxysteroids	Endogenous;Food;Cell and elements;Tissue and substructures;Organ and components;Biofluid and excreta;Subcellular;Biological process;Drug;Surfactant;Emulsifier;Pharmaceutical industry;Drug metabolite;Waste product;Membrane stabilizer;Energy source;Energy storage;Molecular messenger
Com_6881_pos	dihydrotachysterol	C28 H46 O	HMDB0015203	Organic compounds	Lipids and lipid-like molecules	Steroids and steroid derivatives	Vitamin D and derivatives	Vitamin D and derivatives	Food;Enteral;Cell and elements;Tissue and substructures;Subcellular;Biofluid and excreta;Biological process;Drug;Surfactant;Emulsifier;Pharmaceutical industry;Vitamin;Membrane stabilizer;Energy source;Energy storage;Molecular messenger
Com_7126_pos	Ala-Leu	C9 H18 N2 O3	HMDB0251509	Organic compounds	Organic acids and derivatives	Carboxylic acids and derivatives	Amino acids, peptides, and analogues	Dipeptides	-
Com_7203_pos	Isoquinoline	C9 H7 N	HMDB0034244	Organic compounds	Organoheterocyclic compounds	Isoquinolines and derivatives	-	Isoquinolines and derivatives	Food;Subcellular;Cell and elements;Drug;Pharmaceutical industry;Nutrient
Com_7229_pos	3-N-Methyl-L-histidine	C7 H13 N3 O3	HMDB0000479	Organic compounds	Organic acids and derivatives	Carboxylic acids and derivatives	Amino acids, peptides, and analogues	Histidine and derivatives	Endogenous;Organ and components;Tissue and substructures;Biofluid and excreta;Subcellular;Biological process
Com_7753_pos	5��-Dihydrotestosterone glucuronide	C25 H38 O8	HMDB0006203	Organic compounds	Lipids and lipid-like molecules	Steroids and steroid derivatives	Steroidal glycosides	Steroid glucuronide conjugates	Endogenous;Food;Biological;Cell and elements;Tissue and substructures;Organ and components;Subcellular;Biofluid and excreta;Biological process;Surfactant;Emulsifier;Drug metabolite;Waste product;Membrane stabilizer;Energy source;Energy storage;Molecular messenger
Com_7759_pos	All-Trans-13,14-Dihydroretinol	C20 H32 O	HMDB0011618	Organic compounds	Lipids and lipid-like molecules	Prenol lipids	Retinoids	Retinoids	Endogenous;Food;Biological;Cell and elements;Subcellular;Biological process;Surfactant;Emulsifier;Membrane stabilizer;Energy source;Energy storage;Nutrient
Com_8016_pos	1-Palmitoyl-Sn-Glycero-3-Phosphocholine	C24 H50 N O7 P	HMDB0010382	Organic compounds	Lipids and lipid-like molecules	Glycerophospholipids	Glycerophosphocholines	1-acyl-sn-glycero-3-phosphocholines	Endogenous;Food;Biological;Tissue and substructures;Biofluid and excreta;Cell and elements;Subcellular;Biological process;Surfactant;Emulsifier;Food and nutrition;Energy source;Membrane stabilizer;Energy storage
Com_8114_pos	Eicosapentaenoic acid ethyl ester	C22 H34 O2	HMDB0249402	Organic compounds	Lipids and lipid-like molecules	Fatty Acyls	Fatty acid esters	Fatty acid esters	-
Com_8254_pos	Phylloquinone	C31 H46 O2	HMDB0304722	Organic compounds	Lipids and lipid-like molecules	Glycerolipids	Triradylcglycerols	Triacylglycerols	-
Com_8479_pos	N6,N6,N6-Trimethyl-L-lysine	C9 H20 N2 O2	HMDB0001325	Organic compounds	Organic acids and derivatives	Carboxylic acids and derivatives	Amino acids, peptides, and analogues	L-alpha-amino acids	Endogenous;Tissue and substructures;Organ and components;Biofluid and excreta;Subcellular;Biological process
Com_8817_pos	3-Hydroxypicolinic acid	C6 H5 N O3	HMDB0013188	Organic compounds	Organoheterocyclic compounds	Pyridines and derivatives	Pyridinecarboxylic acids and derivatives	Pyridinecarboxylic acids	Endogenous
Com_8818_pos	7-hydroxy-3-(4-methoxyphenyl)-4H-chromen-4-one	C16 H12 O4	HMDB0005808	Organic compounds	Phenylpropanoids and polyketides	Isoflavonoids	O-methylated isoflavonoids	4'-O-methylisoflavones	Food;Biological;Subcellular;Biofluid and excreta
Com_8938_pos	Estradiol	C18 H24 O2	HMDB0000151	Organic compounds	Lipids and lipid-like molecules	Steroids and steroid derivatives	Estrane steroids	Estrogens and derivatives	Endogenous;Food;Biological;Tissue and substructures;Cell and elements;Organ and components;Biofluid and excreta;Subcellular;Biological process;Drug metabolite;Waste product;Membrane stabilizer;Energy source;Energy storage;Molecular messenger;Drug;Surfactant;Emulsifier;Pharmaceutical industry
Com_8961_pos	Celestolide	C17 H24 O	HMDB0031867	Organic compounds	Benzenoids	Indanes	-	Indanes	Endogenous;Food;Synthetic;Food and nutrition;Environmental contaminant
Com_9076_pos	1-Methylhistidine	C7 H11 N3 O2	HMDB0000001	Organic compounds	Organic acids and derivatives	Carboxylic acids and derivatives	Amino acids, peptides, and analogues	Histidine and derivatives	Endogenous;Tissue and substructures;Biofluid and excreta;Subcellular;Biological process;Pharmaceutical industry
Com_9102_pos	Tetrahydrocortisone	C21 H32 O5	HMDB0000903	Organic compounds	Lipids and lipid-like molecules	Steroids and steroid derivatives	Hydroxysteroids	21-hydroxysteroids	Endogenous;Food;Biological;Cell and elements;Tissue and substructures;Biofluid and excreta;Subcellular;Biological process;Membrane stabilizer;Energy source;Energy storage;Molecular messenger;Surfactant;Emulsifier
Com_9144_pos	Phenylacetylglutamine	C13 H16 N2 O4	HMDB0006344	Organic compounds	Organic acids and derivatives	Carboxylic acids and derivatives	Amino acids, peptides, and analogues	N-acyl-alpha amino acids	Endogenous;Biological;Tissue and substructures;Biofluid and excreta;Subcellular;Cell and elements;Biological process
Com_9439_pos	5-Hydroxyindole	C8 H7 N O	HMDB0059805	Organic compounds	Organoheterocyclic compounds	Indoles and derivatives	Hydroxyindoles	Hydroxyindoles	-
Com_9458_pos	Cortodoxone	C21 H30 O4	HMDB0257139	Organic compounds	Lipids and lipid-like molecules	Steroids and steroid derivatives	Hydroxysteroids	21-hydroxysteroids	-
Com_9612_pos	Methyl dihydrojasmonate	C13 H22 O3	HMDB0031740	Organic compounds	Lipids and lipid-like molecules	Fatty Acyls	Lineolic acids and derivatives	Jasmonic acids	Endogenous;Food;Biological;Biofluid and excreta;Cell and elements;Subcellular;Biological process;Membrane stabilizer;Energy source;Energy storage;Nutrient;Surfactant;Emulsifier;Food and nutrition
Com_9630_pos	Gly-Val	C7 H14 N2 O3	HMDB0028854	Organic compounds	Organic acids and derivatives	Carboxylic acids and derivatives	Amino acids, peptides, and analogues	Dipeptides	Endogenous
Com_9826_pos	(2E)-3-(3,4-dimethoxyphenyl)prop-2-enoic acid	C11 H12 O4	HMDB0034315	Organic compounds	Phenylpropanoids and polyketides	Cinnamic acids and derivatives	Hydroxycinnamic acids and derivatives	Coumaric acids and derivatives	Food;Biological;Biofluid and excreta;Subcellular;Cell and elements;Nutrient
Com_9849_pos	Guanidineacetic acid	C3 H7 N3 O2	HMDB0000128	Organic compounds	Organic acids and derivatives	Carboxylic acids and derivatives	Amino acids, peptides, and analogues	Alpha amino acids and derivatives	Endogenous;Tissue and substructures;Organ and components;Biofluid and excreta;Subcellular;Biological process;Metabolite;Pharmaceutical industry
Com_9862_pos	Oxymorphone	C17 H19 N O4	HMDB0015323	Organic compounds	Benzenoids	Phenanthrenes and derivatives	-	Phenanthrenes and derivatives	Endogenous;Biofluid and excreta;Subcellular;Biological process;Drug;Pharmaceutical industry;Drug metabolite;Opiate agonist;Waste product
Com_9879_pos	Enrofloxacin	C19 H22 F N3 O3	HMDB0029861	Organic compounds	Organoheterocyclic compounds	Quinolines and derivatives	Quinoline carboxylic acids	Quinoline carboxylic acids	Endogenous;Food;Subcellular;Cell and elements;Household products;Pharmaceutical industry
Com_9996_pos	3-hydroxy-3-methylpentanedioic acid	C6 H10 O5	HMDB0000355	Organic compounds	Lipids and lipid-like molecules	Fatty Acyls	Fatty acids and conjugates	Hydroxy fatty acids	Endogenous;Food;Biological;Tissue and substructures;Subcellular;Biofluid and excreta;Biological process;Acidogen;Metabotoxin;Nutrient;Energy storage;Energy source;Membrane stabilizer;Pharmaceutical industry
Com_10113_pos	L-Carnitine	C7 H15 N O3	HMDB0000062	Organic compounds	Organic nitrogen compounds	Organonitrogen compounds	Quaternary ammonium salts	Carnitines	Endogenous;Food;Synthetic;Biological;Organ and components;Tissue and substructures;Biofluid and excreta;Subcellular;Cell and elements;Biological process;Personal care products;Food and nutrition;Pharmaceutical industry;Essential amino acid;Vitamin
Com_10153_pos	D-Fructose 6-phosphate	C6 H13 O9 P	HMDB0304311	Organic compounds	Organic oxygen compounds	Organooxygen compounds	Carbohydrates and carbohydrate conjugates	Hexose phosphates	-
Com_10375_pos	Galangin	C15 H10 O5	HMDB0029521	Organic compounds	Phenylpropanoids and polyketides	Flavonoids	Flavones	Flavonols	Endogenous;Food;Biological;Subcellular;Cell and elements
Com_10387_pos	Ergosterol peroxide	C28 H44 O3	HMDB0037941	Organic compounds	Lipids and lipid-like molecules	Steroids and steroid derivatives	Ergostane steroids	Ergostane steroids	Food;Endogenous;Biological;Biological process;Surfactant;Emulsifier;Pharmaceutical industry;Nutrient;Energy storage;Energy source;Membrane stabilizer;Molecular messenger
Com_10391_pos	Andrographolide	C20 H30 O5	HMDB0248395	Organic compounds	Organoheterocyclic compounds	Lactones	Gamma butyrolactones	Gamma butyrolactones	-
Com_10504_pos	4-Guanidinobutanoic acid	C5 H11 N3 O2	HMDB0003464	Organic compounds	Organic acids and derivatives	Carboxylic acids and derivatives	Amino acids, peptides, and analogues	Gamma amino acids and derivatives	Endogenous;Food;Biological;Tissue and substructures;Organ and components;Subcellular;Biofluid and excreta
Com_10517_pos	3-Hydroxylidocaine	C14 H22 N2 O2	HMDB0060655	Organic compounds	Organic acids and derivatives	Carboxylic acids and derivatives	Amino acids, peptides, and analogues	Alpha amino acid amides	Endogenous;Organ and components;Subcellular;Biofluid and excreta;Biological process;Drug metabolite;Waste product
Com_10626_pos	Ethyl myristate	C16 H32 O2	HMDB0034153	Organic compounds	Lipids and lipid-like molecules	Fatty Acyls	Fatty acid esters	Fatty acid esters	Endogenous;Food;Biological;Biofluid and excreta;Cell and elements;Subcellular;Biological process;Surfactant;Emulsifier;Food and nutrition;Nutrient;Membrane stabilizer;Energy source;Energy storage
Com_10650_pos	L-Homocystine	C8 H16 N2 O4 S2	HMDB0000676	Organic compounds	Organic acids and derivatives	Carboxylic acids and derivatives	Amino acids, peptides, and analogues	L-alpha-amino acids	Endogenous;Subcellular;Biofluid and excreta
Com_10854_pos	Trehalose	C12 H22 O11	HMDB0000975	Organic compounds	Organic oxygen compounds	Organooxygen compounds	Carbohydrates and carbohydrate conjugates	O-glycosyl compounds	Endogenous;Food;Biological;Organ and components;Tissue and substructures;Biofluid and excreta;Cell and elements;Biological process;Pharmaceutical industry
Com_11294_pos	Diflorasone	C22 H28 F2 O5	HMDB0014368	Organic compounds	Lipids and lipid-like molecules	Steroids and steroid derivatives	Hydroxysteroids	21-hydroxysteroids	Food;Cell and elements;Tissue and substructures;Subcellular;Biofluid and excreta;Biological process;Membrane stabilizer;Energy source;Energy storage;Molecular messenger;Drug;Surfactant;Emulsifier;Pharmaceutical industry
Com_11432_pos	gamma-Tocopherol	C28 H48 O2	HMDB0001492	Organic compounds	Lipids and lipid-like molecules	Prenol lipids	Quinone and hydroquinone lipids	Tocopherols	Food;Biological;Cell and elements;Tissue and substructures;Organ and components;Subcellular;Biofluid and excreta;Biological process;Drug;Surfactant;Emulsifier;Essential vitamin;Membrane stabilizer;Energy source;Energy storage;Nutrient
Com_12070_pos	17alpha-Hydroxyprogesterone	C21 H30 O3	HMDB0000374	Organic compounds	Lipids and lipid-like molecules	Steroids and steroid derivatives	Pregnane steroids	Gluco/mineralocorticoids, progestogins and derivatives	Endogenous;Food;Biological;Cell and elements;Tissue and substructures;Organ and components;Subcellular;Biofluid and excreta;Biological process;Metabolite;Membrane stabilizer;Energy source;Energy storage;Molecular messenger;Surfactant;Emulsifier
Com_12082_pos	Testosterone	C19 H28 O2	HMDB0000234	Organic compounds	Lipids and lipid-like molecules	Steroids and steroid derivatives	Androstane steroids	Androgens and derivatives	Endogenous;Food;Biological;Cell and elements;Tissue and substructures;Organ and components;Biofluid and excreta;Subcellular;Biological process;Membrane stabilizer;Energy source;Energy storage;Molecular messenger;Surfactant;Emulsifier;Pharmaceutical industry
Com_12212_pos	Quinolinic acid	C7 H5 N O4	HMDB0000232	Organic compounds	Organoheterocyclic compounds	Pyridines and derivatives	Pyridinecarboxylic acids and derivatives	Pyridinecarboxylic acids	Endogenous;Food;Biological;Tissue and substructures;Cell and elements;Organ and components;Biofluid and excreta;Subcellular;Biological process;Pharmaceutical industry
Com_12262_pos	Desthiobiotin	C10 H18 N2 O3	HMDB0003581	Organic compounds	Lipids and lipid-like molecules	Fatty Acyls	Fatty acids and conjugates	Medium-chain fatty acids	Endogenous;Food;Biological;Biofluid and excreta;Cell and elements;Subcellular;Biological process;Membrane stabilizer;Energy source;Energy storage;Nutrient;Surfactant;Emulsifier;Pharmaceutical industry
Com_12302_pos	AMK	C14 H28 N4 O4 S	HMDB0062497	Organic compounds	Organic oxygen compounds	Organooxygen compounds	Carbonyl compounds	Alkyl-phenylketones	-
Com_12419_pos	Glycocholic acid	C26 H43 N O6	HMDB0000138	Organic compounds	Lipids and lipid-like molecules	Steroids and steroid derivatives	Bile acids, alcohols and derivatives	Glycinated bile acids and derivatives	Endogenous;Food;Biological;Tissue and substructures;Subcellular;Organ and components;Cell and elements;Biofluid and excreta;Biological process;Surfactant;Emulsifier;Membrane stabilizer;Energy source;Energy storage;Molecular messenger
Com_12520_pos	Cannabidivarin	C19 H26 O2	HMDB0249588	Organic compounds	Lipids and lipid-like molecules	Prenol lipids	Monoterpenoids	Aromatic monoterpenoids	-
Com_12594_pos	L-Homocitrulline	C7 H15 N3 O3	HMDB0000679	Organic compounds	Organic acids and derivatives	Carboxylic acids and derivatives	Amino acids, peptides, and analogues	L-alpha-amino acids	Endogenous;Tissue and substructures;Subcellular;Biofluid and excreta
Com_12726_pos	Prostaglandin G2	C20 H32 O6	HMDB0003235	Organic compounds	Lipids and lipid-like molecules	Fatty Acyls	Eicosanoids	Prostaglandins and related compounds	Endogenous;Food;Biofluid and excreta;Cell and elements;Subcellular;Biological process;Surfactant;Emulsifier;Pharmaceutical industry;Membrane stabilizer;Energy source;Energy storage;Nutrient;Inflammatory;Modulator
Com_12757_pos	5'-Deoxy-5'-(Methylthio)Adenosine	C11 H15 N5 O3 S	HMDB0001173	Organic compounds	Nucleosides, nucleotides, and analogues	5'-deoxyribonucleosides	5'-deoxy-5'-thionucleosides	5'-deoxy-5'-thionucleosides	Endogenous;Food;Biological;Tissue and substructures;Organ and components;Cell and elements;Biofluid and excreta;Subcellular;Biological process;Pharmaceutical industry
Com_12787_pos	Epitestosterone glucuronide	C25 H36 O8	HMDB0258856	Organic compounds	Lipids and lipid-like molecules	Steroids and steroid derivatives	Steroidal glycosides	Steroid glucuronide conjugates	-
Com_12849_pos	Biopterin	C9 H11 N5 O3	HMDB0000468	Organic compounds	Organoheterocyclic compounds	Pteridines and derivatives	Pterins and derivatives	Biopterins and derivatives	Endogenous;Tissue and substructures;Organ and components;Cell and elements;Subcellular;Biofluid and excreta
Com_12867_pos	Methyl palmitate	C17 H34 O2	HMDB0061859	Organic compounds	Lipids and lipid-like molecules	Fatty Acyls	Fatty acid esters	Fatty acid methyl esters	Food;Endogenous;Biological;Biofluid and excreta;Subcellular;Biological process;Nutrient;Energy storage;Energy source;Membrane stabilizer
Com_12883_pos	Methyltestosterone	C20 H30 O2	HMDB0015655	Organic compounds	Lipids and lipid-like molecules	Steroids and steroid derivatives	Androstane steroids	Androgens and derivatives	Food;Enteral;Cell and elements;Tissue and substructures;Subcellular;Biofluid and excreta;Biological process;Membrane stabilizer;Energy source;Energy storage;Molecular messenger;Drug;Surfactant;Emulsifier;Pharmaceutical industry
Com_13342_pos	Morphine	C17 H19 N O3	HMDB0014440	Organic compounds	Alkaloids and derivatives	Morphinans	-	Morphinans	Endogenous;Environmental;Organ and components;Biofluid and excreta;Subcellular;Biological process;Environmental contaminant;Drug;Pharmaceutical industry;Drug metabolite;Waste product
Com_13358_pos	Pyridoxine	C8 H11 N O3	HMDB0000239	Organic compounds	Organoheterocyclic compounds	Pyridines and derivatives	Pyridoxines	Pyridoxines	Endogenous;Food;Synthetic;Biological;Organ and components;Biofluid and excreta;Cell and elements;Biological process;Food and nutrition;Personal care products;Pharmaceutical industry
Com_13830_pos	1-Methyladenosine	C11 H15 N5 O4	HMDB0003331	Organic compounds	Nucleosides, nucleotides, and analogues	Purine nucleosides	-	Purine nucleosides	Endogenous;Tissue and substructures;Organ and components;Subcellular;Biofluid and excreta
Com_13938_pos	1-Phenyl-3-methyl-5-pyrazolone	C10 H10 N2 O	HMDB0251697	Organic compounds	Organoheterocyclic compounds	Azolines	Pyrazolines	Pyrazolones	-
Com_13989_pos	lipoamide	C8 H15 N O S2	HMDB0000962	Organic compounds	Organoheterocyclic compounds	Dithiolanes	Lipoamides	Lipoamides	Endogenous;Food;Biological;Tissue and substructures;Biofluid and excreta;Subcellular;Biological process
Com_14090_pos	N4-Acetylcytidine	C11 H15 N3 O6	HMDB0005923	Organic compounds	Nucleosides, nucleotides, and analogues	Pyrimidine nucleosides	-	Pyrimidine nucleosides	Endogenous
Com_14541_pos	Menadione	C11 H8 O2	HMDB0001892	Organic compounds	Benzenoids	Naphthalenes	Naphthoquinones	Naphthoquinones	Endogenous;Food;Biological;Subcellular;Organ and components;Cell and elements;Biofluid and excreta;Tissue and substructures;Pharmaceutical industry
Com_14633_pos	Vindoline	C25 H32 N2 O6	HMDB0259814	Organic compounds	Alkaloids and derivatives	Plumeran-type alkaloids	-	Plumeran-type alkaloids	-
Com_14848_pos	5-Hydroxylysine	C6 H14 N2 O3	HMDB0000450	Organic compounds	Organic acids and derivatives	Carboxylic acids and derivatives	Amino acids, peptides, and analogues	L-alpha-amino acids	Endogenous;Food;Biological;Tissue and substructures;Subcellular;Biofluid and excreta
Com_14999_pos	3-Acetyl-11-keto-��-boswellic acid	C32 H48 O5	HMDB0245953	Organic compounds	Lipids and lipid-like molecules	Prenol lipids	Triterpenoids	Triterpenoids	-
Com_15217_pos	Narasin	C43 H72 O11	HMDB0030448	Organic compounds	Lipids and lipid-like molecules	Prenol lipids	Terpene glycosides	Diterpene glycosides	Endogenous;Food;Biological;Biological process;Surfactant;Emulsifier;Membrane stabilizer;Energy source;Energy storage;Nutrient
Com_15394_pos	Myristic acid	C14 H28 O2	HMDB0000806	Organic compounds	Lipids and lipid-like molecules	Fatty Acyls	Fatty acids and conjugates	Long-chain fatty acids	Endogenous;Food;Biological;Tissue and substructures;Organ and components;Biofluid and excreta;Subcellular;Cell and elements;Biological process;Membrane stabilizer;Energy source;Energy storage;Nutrient;Food and nutrition;Surfactant;Emulsifier;Pharmaceutical industry
Com_15473_pos	Asp-glu	C9 H14 N2 O7	HMDB0028752	Organic compounds	Organic acids and derivatives	Carboxylic acids and derivatives	Amino acids, peptides, and analogues	Dipeptides	Endogenous
Com_15826_pos	Benzoylecgonine	C16 H19 N O4	HMDB0242697	Organic compounds	Benzenoids	Benzene and substituted derivatives	Benzoic acids and derivatives	Benzoic acid esters	-
Com_15962_pos	Tryptophanol	C11 H14 N2 O	HMDB0244977	Organic compounds	Organoheterocyclic compounds	Indoles and derivatives	Indoles	3-alkylindoles	-
Com_16107_pos	Boldione	C19 H24 O2	HMDB0003422	Organic compounds	Lipids and lipid-like molecules	Steroids and steroid derivatives	Androstane steroids	Androgens and derivatives	Food;Cell and elements;Tissue and substructures;Biofluid and excreta;Subcellular;Biological process;Membrane stabilizer;Energy source;Energy storage;Molecular messenger;Drug;Surfactant;Emulsifier;Pharmaceutical industry
Com_16226_pos	Dextromethorphan hydrobromide	C18 H25 N O	HMDB0242610	Organic compounds	Alkaloids and derivatives	Morphinans	-	Morphinans	-
Com_16396_pos	Dl-Lanthionine	C6 H12 N2 O4 S	HMDB0251521	Organic compounds	Organic acids and derivatives	Carboxylic acids and derivatives	Amino acids, peptides, and analogues	Cysteine and derivatives	-
Com_17545_pos	Norfludiazepam	C15 H10 Cl F N2 O	HMDB0061161	Organic compounds	Organoheterocyclic compounds	Benzodiazepines	1,4-benzodiazepines	1,4-benzodiazepines	Endogenous;Organ and components;Subcellular;Biofluid and excreta;Drug metabolite;Waste product
Com_18382_pos	4-Hydroxyretinoic Acid	C20 H28 O3	HMDB0006254	Organic compounds	Lipids and lipid-like molecules	Prenol lipids	Retinoids	Retinoids	Endogenous;Food;Biological;Cell and elements;Organ and components;Biofluid and excreta;Subcellular;Biological process;Surfactant;Emulsifier;Drug metabolite;Waste product;Membrane stabilizer;Energy source;Energy storage;Nutrient
Com_18760_pos	Estradiol Benzoate	C25 H28 O3	HMDB0251961	Organic compounds	Lipids and lipid-like molecules	Steroids and steroid derivatives	Estrane steroids	Estrane steroids	-
Com_18768_pos	1-Stearoylglycerol	C21 H42 O4	HMDB0244009	Organic compounds	Lipids and lipid-like molecules	Fatty Acyls	Fatty alcohols	Long-chain fatty alcohols	-
Com_18951_pos	3'-Hydroxystanozolol	C21 H32 N2 O2	HMDB0006001	Organic compounds	Lipids and lipid-like molecules	Steroids and steroid derivatives	Estrane steroids	Estrane steroids	Endogenous;Food;Biological;Biological process;Surfactant;Emulsifier;Membrane stabilizer;Energy source;Energy storage;Molecular messenger
Com_19027_pos	5-Phenylvaleric Acid	C11 H14 O2	HMDB0002043	Organic compounds	Lipids and lipid-like molecules	Fatty Acyls	Fatty acids and conjugates	Medium-chain fatty acids	Food;Biological;Biofluid and excreta;Cell and elements;Subcellular;Biological process;Membrane stabilizer;Energy source;Energy storage;Nutrient;Surfactant;Emulsifier;Pharmaceutical industry
Com_20556_pos	2-Phenylacetamide	C8 H9 N O	HMDB0010715	Organic compounds	Benzenoids	Benzene and substituted derivatives	Phenylacetamides	Phenylacetamides	Endogenous
Com_21055_pos	2,5-Furandicarboxylic acid	C6 H4 O5	HMDB0004812	Organic compounds	Organoheterocyclic compounds	Furans	Furoic acid and derivatives	Furoic acids	Endogenous;Biological
Com_21232_pos	Gluconolactone	C6 H10 O6	HMDB0000150	Organic compounds	Organic oxygen compounds	Organooxygen compounds	Carbohydrates and carbohydrate conjugates	Gluconolactones	Endogenous;Subcellular;Biofluid and excreta;Biological process;Pharmaceutical industry;Food and nutrition
Com_21288_pos	Taurocholic acid	C26 H45 N O7 S	HMDB0000036	Organic compounds	Lipids and lipid-like molecules	Steroids and steroid derivatives	Bile acids, alcohols and derivatives	Trihydroxy bile acids, alcohols and derivatives	Endogenous;Food;Biological;Tissue and substructures;Subcellular;Organ and components;Cell and elements;Biofluid and excreta;Biological process;Membrane stabilizer;Energy source;Energy storage;Molecular messenger;Surfactant;Emulsifier
Com_21609_pos	Cyclohexylsulfamate	C6 H13 N O3 S	HMDB0031340	Organic compounds	Organic acids and derivatives	Sulfamic acid derivatives	Cyclamates	Cyclamates	Endogenous;Food;Subcellular;Cell and elements
Com_22034_pos	Deoxyribose 5-Phosphate	C5 H11 O7 P	HMDB0001031	Organic compounds	Organic oxygen compounds	Organooxygen compounds	Carbohydrates and carbohydrate conjugates	Pentose phosphates	Endogenous;Subcellular;Biological process
Com_22233_pos	Methanandamide	C23 H39 N O2	HMDB0243685	Organic compounds	Lipids and lipid-like molecules	Fatty Acyls	Fatty amides	N-acyl amines	-
Com_22738_pos	alpha-Ketoglutaric acid	C5 H6 O5	HMDB0000208	Organic compounds	Organic acids and derivatives	Keto acids and derivatives	Gamma-keto acids and derivatives	Gamma-keto acids and derivatives	Endogenous;Food;Biological;Tissue and substructures;Biofluid and excreta;Cell and elements;Subcellular;Biological process;Metabolite;Food and nutrition;Pharmaceutical industry
Com_22889_pos	Arachidonic acid methyl ester	C21 H34 O2	HMDB0062594	-	-	-	-	-	Food;Endogenous;Biological;Subcellular;Biofluid and excreta;Biological process;Nutrient;Energy storage;Energy source;Membrane stabilizer
Com_22998_pos	Ergocalciferol	C28 H44 O	HMDB0000900	Organic compounds	Lipids and lipid-like molecules	Steroids and steroid derivatives	Vitamin D and derivatives	Vitamin D and derivatives	Food;Endogenous;Synthetic;Biological;Tissue and substructures;Cell and elements;Organ and components;Biofluid and excreta;Subcellular;Biological process;Air pollutant;Drug;Personal care products;Surfactant;Emulsifier;Household products;Food and nutrition;Pharmaceutical industry;Essential vitamin;Membrane stabilizer;Energy source;Energy storage;Molecular messenger
Com_23129_pos	Ergosterol	C28 H44 O	HMDB0000878	Organic compounds	Lipids and lipid-like molecules	Steroids and steroid derivatives	Ergostane steroids	Ergosterols and derivatives	Endogenous;Food;Biological;Cell and elements;Tissue and substructures;Subcellular;Biofluid and excreta;Biological process;Membrane stabilizer;Energy source;Energy storage;Molecular messenger;Surfactant;Emulsifier
Com_23335_pos	Terephthalic Acid	C8 H6 O4	HMDB0002428	Organic compounds	Benzenoids	Benzene and substituted derivatives	Benzoic acids and derivatives	P-phthalic acid and derivatives	Endogenous;Cell and elements;Biofluid and excreta
Com_23409_pos	Acetylcysteine	C5 H9 N O3 S	HMDB0001890	Organic compounds	Organic acids and derivatives	Carboxylic acids and derivatives	Amino acids, peptides, and analogues	N-acyl-L-alpha-amino acids	Endogenous;Food;Biological;Organ and components;Cell and elements;Tissue and substructures;Subcellular;Biofluid and excreta;Pharmaceutical industry;Antioxidant
Com_23569_pos	Tauroursodeoxycholic acid	C26 H45 N O6 S	HMDB0000874	Organic compounds	Lipids and lipid-like molecules	Steroids and steroid derivatives	Bile acids, alcohols and derivatives	Taurinated bile acids and derivatives	Endogenous;Food;Biological;Cell and elements;Tissue and substructures;Subcellular;Biofluid and excreta;Organ and components;Biological process;Membrane stabilizer;Energy source;Energy storage;Molecular messenger;Surfactant;Emulsifier
Com_23857_pos	O-Phospho-L-Tyrosine	C9 H12 N O6 P	HMDB0006049	Organic compounds	Organic acids and derivatives	Carboxylic acids and derivatives	Amino acids, peptides, and analogues	Phenylalanine and derivatives	Endogenous;Biological process;Pharmaceutical industry
Com_24179_pos	Pregnenolone	C21 H32 O2	HMDB0000253	Organic compounds	Lipids and lipid-like molecules	Steroids and steroid derivatives	Pregnane steroids	Gluco/mineralocorticoids, progestogins and derivatives	Endogenous;Food;Biological;Tissue and substructures;Cell and elements;Organ and components;Biofluid and excreta;Subcellular;Biological process;Surfactant;Emulsifier;Membrane stabilizer;Energy source;Energy storage;Molecular messenger
Com_24375_pos	UMP	C9 H13 N2 O9 P	HMDB0000288	Organic compounds	Nucleosides, nucleotides, and analogues	Pyrimidine nucleotides	Pyrimidine ribonucleotides	Pyrimidine ribonucleoside monophosphates	Endogenous;Food;Biological;Tissue and substructures;Biofluid and excreta;Subcellular;Cell and elements;Biological process;Pharmaceutical industry
Com_25261_pos	D-Glucarate	C6 H10 O8	HMDB0000663	Organic compounds	Organic oxygen compounds	Organooxygen compounds	Carbohydrates and carbohydrate conjugates	Glucuronic acid derivatives	Endogenous;Food;Biological;Cell and elements;Organ and components;Subcellular;Biofluid and excreta;Pharmaceutical industry
Com_25934_pos	7,8-Dihydrofolate	C19 H21 N7 O6	HMDB0304237	Organic compounds	Organoheterocyclic compounds	Pteridines and derivatives	Pterins and derivatives	Dihydrofolic acids and derivatives	-
Com_27073_pos	Vitamin A	C20 H30 O	HMDB0000305	Organic compounds	Lipids and lipid-like molecules	Prenol lipids	Retinoids	Retinoids	Endogenous;Food;Synthetic;Biological;Cell and elements;Organ and components;Tissue and substructures;Biofluid and excreta;Subcellular;Biological process;Essential vitamin;Membrane stabilizer;Energy source;Energy storage;Nutrient;Drug;Food and nutrition;Personal care products;Surfactant;Emulsifier;Pharmaceutical industry
Com_27659_pos	N-Acetylglycine	C4 H7 N O3	HMDB0000532	Organic compounds	Organic acids and derivatives	Carboxylic acids and derivatives	Amino acids, peptides, and analogues	N-acyl-alpha amino acids	Endogenous;Tissue and substructures;Subcellular;Biofluid and excreta;Pharmaceutical industry
Com_28433_pos	Cholesterol	C27 H46 O	HMDB0000067	Organic compounds	Lipids and lipid-like molecules	Steroids and steroid derivatives	Cholestane steroids	Cholesterols and derivatives	Endogenous;Food;Synthetic;Biological;Cell and elements;Tissue and substructures;Organ and components;Biofluid and excreta;Subcellular;Biological process;Atherogen;Personal care products;Surfactant;Emulsifier;Pharmaceutical industry;Membrane stabilizer;Energy source;Energy storage;Inflammatory;Molecular messenger
Com_220_pos	4-Methylvaleric Acid	C6 H12 O2	HMDB0000689	Organic compounds	Lipids and lipid-like molecules	Fatty Acyls	Fatty acids and conjugates	Methyl-branched fatty acids	Endogenous;Food;Biological;Biofluid and excreta;Cell and elements;Subcellular;Biological process;Membrane stabilizer;Energy source;Energy storage;Nutrient;Surfactant;Emulsifier;Pharmaceutical industry
Com_548_pos	2-(Formylamino)Benzoic Acid	C8 H7 N O3	HMDB0004089	Organic compounds	Benzenoids	Benzene and substituted derivatives	Benzoic acids and derivatives	Benzoic acids	Endogenous;Subcellular;Biological process
Com_551_pos	Dibutyl sebacate	C18 H34 O4	HMDB0041220	Organic compounds	Lipids and lipid-like molecules	Fatty Acyls	Fatty acid esters	Fatty acid esters	Endogenous;Food;Biological;Biofluid and excreta;Cell and elements;Subcellular;Biological process;Surfactant;Emulsifier;Food and nutrition;Nutrient;Membrane stabilizer;Energy source;Energy storage
Com_583_pos	D-Ala-D-Ala	C6 H12 N2 O3	HMDB0244385	Organic compounds	Organic acids and derivatives	Carboxylic acids and derivatives	Amino acids, peptides, and analogues	Dipeptides	-
Com_601_pos	Gly-Phe	C11 H14 N2 O3	HMDB0028848	Organic compounds	Organic acids and derivatives	Carboxylic acids and derivatives	Amino acids, peptides, and analogues	Dipeptides	Endogenous
Com_800_pos	Oxaceprol	C7 H11 N O4	HMDB0000725	Organic compounds	Organic acids and derivatives	Carboxylic acids and derivatives	Amino acids, peptides, and analogues	Proline and derivatives	Endogenous;Food;Synthetic;Biological;Cell and elements;Organ and components;Tissue and substructures;Biofluid and excreta;Subcellular;Biological process;Metabolite;Nutrient;Food and nutrition;Personal care products;Pharmaceutical industry
Com_806_pos	Octanedioic acid	C8 H14 O4	HMDB0000893	Organic compounds	Lipids and lipid-like molecules	Fatty Acyls	Fatty acids and conjugates	Medium-chain fatty acids	Endogenous;Food;Biological;Subcellular;Biofluid and excreta;Organ and components;Biological process;Nutrient;Energy storage;Energy source;Membrane stabilizer
Com_885_pos	Docosatrienoic acid	C22 H38 O2	HMDB0002823	Organic compounds	Lipids and lipid-like molecules	Fatty Acyls	Fatty acids and conjugates	Very long-chain fatty acids	Endogenous;Food;Biological;Tissue and substructures;Biofluid and excreta;Cell and elements;Subcellular;Biological process;Surfactant;Emulsifier;Membrane stabilizer;Energy source;Energy storage;Nutrient
Com_889_pos	Prostaglandin E1	C20 H34 O5	HMDB0001442	Organic compounds	Lipids and lipid-like molecules	Fatty Acyls	Eicosanoids	Prostaglandins and related compounds	Endogenous;Food;Organ and components;Tissue and substructures;Biofluid and excreta;Subcellular;Cell and elements;Biological process;Surfactant;Emulsifier;Pharmaceutical industry;Membrane stabilizer;Energy source;Energy storage;Nutrient;Inflammatory;Modulator
Com_927_pos	gamma-Glutamylleucine	C11 H20 N2 O5	HMDB0011171	Organic compounds	Organic acids and derivatives	Carboxylic acids and derivatives	Amino acids, peptides, and analogues	Dipeptides	Endogenous;Food;Biological
Com_993_pos	6-Ketoprostaglandin F1��	C20 H34 O6	HMDB0002886	Organic compounds	Lipids and lipid-like molecules	Fatty Acyls	Eicosanoids	Prostaglandins and related compounds	Endogenous;Food;Biological;Organ and components;Tissue and substructures;Biofluid and excreta;Cell and elements;Subcellular;Biological process;Surfactant;Emulsifier;Drug metabolite;Waste product;Membrane stabilizer;Energy source;Energy storage;Nutrient;Inflammatory;Modulator
Com_1053_pos	D-glutamine	C5 H10 N2 O3	HMDB0003423	Organic compounds	Organic acids and derivatives	Carboxylic acids and derivatives	Amino acids, peptides, and analogues	D-alpha-amino acids	Endogenous;Subcellular;Biofluid and excreta;Pharmaceutical industry
Com_1106_pos	N-Oleoyl Glycine	C20 H37 N O3	HMDB0241916	Organic compounds	Organoheterocyclic compounds	Diazines	Pyrimidines and pyrimidine derivatives	Pyrimidinecarboxylic acids and derivatives	-
Com_1180_pos	3-(2-Hydroxyethyl)indole	C10 H11 N O	HMDB0003447	Organic compounds	Organoheterocyclic compounds	Indoles and derivatives	Indoles	3-alkylindoles	Endogenous;Food;Biological
Com_1182_pos	N-Formylkynurenine	C11 H12 N2 O4	HMDB0060485	Organic compounds	Organic oxygen compounds	Organooxygen compounds	Carbonyl compounds	Alkyl-phenylketones	-
Com_1373_pos	13-HPODE	C18 H32 O4	HMDB0003871	Organic compounds	Lipids and lipid-like molecules	Fatty Acyls	Lineolic acids and derivatives	Lineolic acids and derivatives	Endogenous;Food;Biological;Biofluid and excreta;Cell and elements;Subcellular;Biological process;Surfactant;Emulsifier;Membrane stabilizer;Energy source;Energy storage;Nutrient
Com_1461_pos	6-Keto-prostaglandin f1alpha	C20 H34 O6	HMDB0002886	Organic compounds	Lipids and lipid-like molecules	Fatty Acyls	Eicosanoids	Prostaglandins and related compounds	Endogenous;Food;Biological;Organ and components;Tissue and substructures;Biofluid and excreta;Cell and elements;Subcellular;Biological process;Surfactant;Emulsifier;Drug metabolite;Waste product;Membrane stabilizer;Energy source;Energy storage;Nutrient;Inflammatory;Modulator
Com_1517_pos	Propionyl-L-carnitine	C10 H19 N O4	HMDB0000824	Organic compounds	Lipids and lipid-like molecules	Fatty Acyls	Fatty acid esters	Acyl carnitines	Endogenous;Food;Biological;Tissue and substructures;Biofluid and excreta;Subcellular;Cell and elements;Biological process;Surfactant;Emulsifier;Pharmaceutical industry;Membrane stabilizer;Energy source;Energy storage;Nutrient
Com_1634_pos	D-Glucosamine 6-phosphate	C6 H14 N O8 P	HMDB0001254	Organic compounds	Organic oxygen compounds	Organooxygen compounds	Carbohydrates and carbohydrate conjugates	Hexose phosphates	Endogenous;Tissue and substructures;Subcellular;Biological process;Pharmaceutical industry
Com_1635_pos	2,4-Dihydroxybenzoic acid	C7 H6 O4	HMDB0029666	Organic compounds	Benzenoids	Benzene and substituted derivatives	Benzoic acids and derivatives	Hydroxybenzoic acid derivatives	Endogenous;Food;Biological;Biofluid and excreta;Subcellular;Cell and elements;Pharmaceutical industry
Com_1640_pos	O-Phospho-L-serine	C3 H8 N O6 P	HMDB0001721	Organic compounds	Organic acids and derivatives	Carboxylic acids and derivatives	Amino acids, peptides, and analogues	Alpha amino acids	Endogenous;Tissue and substructures;Organ and components;Subcellular;Biofluid and excreta
Com_1927_pos	Adenine	C5 H5 N5	HMDB0000034	Organic compounds	Organoheterocyclic compounds	Imidazopyrimidines	Purines and purine derivatives	6-aminopurines	Endogenous;Food;Biological;Tissue and substructures;Organ and components;Biofluid and excreta;Subcellular;Cell and elements;Biological process;Metabolite;Pharmaceutical industry
Com_2066_pos	N-Acetyl-L-tyrosine	C11 H13 N O4	HMDB0000866	Organic compounds	Organic acids and derivatives	Carboxylic acids and derivatives	Amino acids, peptides, and analogues	Tyrosine and derivatives	Endogenous;Subcellular;Biofluid and excreta;Pharmaceutical industry
Com_2224_pos	Phenylpropiolic acid	C9 H6 O2	HMDB0002359	Organic compounds	Benzenoids	Benzene and substituted derivatives	-	Benzene and substituted derivatives	Biological;Subcellular;Drug
Com_2296_pos	12(S)-HETE	C20 H32 O3	HMDB0006111	Organic compounds	Lipids and lipid-like molecules	Fatty Acyls	Eicosanoids	Hydroxyeicosatetraenoic acids	Endogenous;Food;Biological;Tissue and substructures;Biofluid and excreta;Cell and elements;Subcellular;Biological process;Surfactant;Emulsifier;Membrane stabilizer;Energy source;Energy storage;Nutrient
Com_2367_pos	gamma-Glutamylmethionine	C10 H18 N2 O5 S	HMDB0034367	Organic compounds	Organic acids and derivatives	Carboxylic acids and derivatives	Amino acids, peptides, and analogues	Dipeptides	Food;Biological;Subcellular;Cell and elements;Nutrient
Com_2575_pos	Octopamine	C8 H11 N O2	HMDB0004825	Organic compounds	Benzenoids	Phenols	1-hydroxy-2-unsubstituted benzenoids	1-hydroxy-2-unsubstituted benzenoids	Endogenous;Food;Biological
Com_2620_pos	Glu-Glu	C10 H16 N2 O7	HMDB0028818	Organic compounds	Organic acids and derivatives	Carboxylic acids and derivatives	Amino acids, peptides, and analogues	Dipeptides	Endogenous
Com_2662_pos	10-Undecenoic acid	C11 H20 O2	HMDB0033724	Organic compounds	Lipids and lipid-like molecules	Fatty Acyls	Fatty acids and conjugates	Medium-chain fatty acids	Endogenous;Food;Biological;Biofluid and excreta;Cell and elements;Subcellular;Biological process;Surfactant;Emulsifier;Food and nutrition;Nutrient;Membrane stabilizer;Energy source;Energy storage
Com_2708_pos	Glycerol 1-hexadecanoate	C19 H38 O4	HMDB0011564	Organic compounds	Lipids and lipid-like molecules	Glycerolipids	Monoradylglycerols	1-monoacylglycerols	Endogenous;Food;Biological;Biofluid and excreta;Tissue and substructures;Cell and elements;Subcellular;Biological process;Emulsifier;Surfactant;Energy source;Membrane stabilizer;Energy storage
Com_2787_pos	Docosahexaenoic acid	C22 H32 O2	HMDB0002183	Organic compounds	Lipids and lipid-like molecules	Fatty Acyls	Fatty acids and conjugates	Very long-chain fatty acids	Endogenous;Food;Biological;Organ and components;Tissue and substructures;Biofluid and excreta;Subcellular;Cell and elements;Biological process;Membrane stabilizer;Energy source;Energy storage;Nutrient;Surfactant;Emulsifier;Pharmaceutical industry
Com_2873_pos	Luteolin	C15 H10 O6	HMDB0005800	Organic compounds	Phenylpropanoids and polyketides	Flavonoids	Flavones	Flavones	Food;Biological;Subcellular;Biofluid and excreta
Com_2929_pos	Tyramine	C8 H11 N O	HMDB0000306	Organic compounds	Benzenoids	Benzene and substituted derivatives	Phenethylamines	Phenethylamines	Endogenous;Food;Biological;Organ and components;Cell and elements;Tissue and substructures;Biofluid and excreta;Subcellular;Biological process;Molecular messenger;Food and nutrition;Pharmaceutical industry
Com_2930_pos	1-(4-Methoxyphenyl)-2-propanone	C10 H12 O2	HMDB0032891	Organic compounds	Benzenoids	Benzene and substituted derivatives	Phenylpropanes	Phenylpropanes	Food;Biological;Subcellular;Cell and elements;Nutrient
Com_2952_pos	N-Acetylornithine	C7 H14 N2 O3	HMDB0240589	Organic compounds	Organic acids and derivatives	Carboxylic acids and derivatives	Amino acids, peptides, and analogues	L-alpha-amino acids	-
Com_2981_pos	2-Methylbutyroylcarnitine	C12 H23 N O4	HMDB0000378	Organic compounds	Lipids and lipid-like molecules	Fatty Acyls	Fatty acid esters	Acyl carnitines	Endogenous;Food;Biological;Tissue and substructures;Biofluid and excreta;Cell and elements;Subcellular;Biological process;Surfactant;Emulsifier;Membrane stabilizer;Energy source;Energy storage;Nutrient
Com_3001_pos	N-Acetyl-L-leucine	C8 H15 N O3	HMDB0011756	Organic compounds	Organic acids and derivatives	Carboxylic acids and derivatives	Amino acids, peptides, and analogues	Leucine and derivatives	Endogenous
Com_3225_pos	Gamma-Glu-Leu	C11 H20 N2 O5	HMDB0011171	Organic compounds	Organic acids and derivatives	Carboxylic acids and derivatives	Amino acids, peptides, and analogues	Dipeptides	Endogenous;Food;Biological
Com_3226_pos	Estriol	C18 H24 O3	HMDB0000153	Organic compounds	Lipids and lipid-like molecules	Steroids and steroid derivatives	Estrane steroids	Estrogens and derivatives	Endogenous;Food;Biological;Cell and elements;Organ and components;Tissue and substructures;Biofluid and excreta;Subcellular;Biological process;Drug metabolite;Waste product;Membrane stabilizer;Energy source;Energy storage;Molecular messenger;Drug;Surfactant;Emulsifier;Pharmaceutical industry
Com_3436_pos	Bilirubin	C33 H36 N4 O6	HMDB0000054	Organic compounds	Organoheterocyclic compounds	Tetrapyrroles and derivatives	Bilirubins	Bilirubins	Endogenous;Food;Biological;Tissue and substructures;Organ and components;Biofluid and excreta;Subcellular;Cell and elements;Biological process;Antioxidant
Com_3567_pos	Tetrahydroaldosterone	C21 H32 O5	HMDB0258895	Organic compounds	Organoheterocyclic compounds	Oxepanes	-	Oxepanes	-
Com_3601_pos	Methionine	C5 H11 N O2 S	HMDB0033951	Organic compounds	Organic acids and derivatives	Carboxylic acids and derivatives	Amino acids, peptides, and analogues	Methionine and derivatives	Food;Biological;Subcellular;Cell and elements;Food and nutrition;Nutrient
Com_3669_pos	3-Indoleacrylic acid	C11 H9 N O2	HMDB0000734	Organic compounds	Organoheterocyclic compounds	Indoles and derivatives	Indoles	Indoles	Endogenous;Food;Biological
Com_3767_pos	L-Threonine	C4 H9 N O3	HMDB0000167	Organic compounds	Organic acids and derivatives	Carboxylic acids and derivatives	Amino acids, peptides, and analogues	L-alpha-amino acids	Food;Synthetic;Biological;Tissue and substructures;Organ and components;Biofluid and excreta;Subcellular;Cell and elements;Biological process;Drug;Personal care products;Food and nutrition;Pharmaceutical industry;Essential amino acid;Trace element
Com_3858_pos	Pyrithioxin	C16 H20 N2 O4 S2	HMDB0256987	Organic compounds	Organoheterocyclic compounds	Pyridines and derivatives	Methylpyridines	Methylpyridines	-
Com_4192_pos	o-Toluic Acid	C8 H8 O2	HMDB0002340	Organic compounds	Benzenoids	Benzene and substituted derivatives	Benzoic acids and derivatives	Benzoic acids	-
Com_4463_pos	Homoarginine	C7 H16 N4 O2	HMDB0000670	Organic compounds	Organic acids and derivatives	Carboxylic acids and derivatives	Amino acids, peptides, and analogues	L-alpha-amino acids	Endogenous;Food;Biological;Tissue and substructures;Organ and components;Subcellular;Biofluid and excreta;Pharmaceutical industry
Com_4484_pos	N-Acetyl-L-methionine	C7 H13 N O3 S	HMDB0011745	Organic compounds	Organic acids and derivatives	Carboxylic acids and derivatives	Amino acids, peptides, and analogues	Methionine and derivatives	Endogenous
Com_4768_pos	L-Leucyl-L-Alanine	C9 H18 N2 O3	HMDB0304783	Organic compounds	Organic acids and derivatives	Carboxylic acids and derivatives	Amino acids, peptides, and analogues	Dipeptides	-
Com_4885_pos	Metanephrine	C10 H15 N O3	HMDB0004063	Organic compounds	Benzenoids	Phenols	Methoxyphenols	Methoxyphenols	Endogenous;Organ and components;Biofluid and excreta;Subcellular;Cell and elements;Biological process
Com_5006_pos	D-Raffinose	C18 H32 O16	HMDB0003213	Organic compounds	Organic oxygen compounds	Organooxygen compounds	Carbohydrates and carbohydrate conjugates	Oligosaccharides	Food;Biological;Cell and elements;Biofluid and excreta;Subcellular;Biological process
Com_5365_pos	Deoxycytidine	C9 H13 N3 O4	HMDB0000014	Organic compounds	Nucleosides, nucleotides, and analogues	Pyrimidine nucleosides	Pyrimidine 2'-deoxyribonucleosides	Pyrimidine 2'-deoxyribonucleosides	Endogenous;Food;Biological;Tissue and substructures;Biofluid and excreta;Cell and elements;Subcellular;Biological process;Pharmaceutical industry
Com_5416_pos	Leu-Pro	C11 H20 N2 O3	HMDB0011175	Organic compounds	Organic acids and derivatives	Carboxylic acids and derivatives	Amino acids, peptides, and analogues	Dipeptides	Endogenous
Com_5760_pos	5-Methyl-2'-deoxycytidine	C10 H15 N3 O4	HMDB0002224	Organic compounds	Nucleosides, nucleotides, and analogues	Pyrimidine nucleosides	Pyrimidine 2'-deoxyribonucleosides	Pyrimidine 2'-deoxyribonucleosides	Endogenous
Com_6083_pos	L-Adrenaline	C9 H13 N O3	HMDB0000068	Organic compounds	Benzenoids	Phenols	Benzenediols	Catechols	Endogenous;Biological;Tissue and substructures;Organ and components;Biofluid and excreta;Subcellular;Cell and elements;Biological process;Pharmaceutical industry
Com_6141_pos	5-Aminosalicylic Acid	C7 H7 N O3	HMDB0014389	Organic compounds	Benzenoids	Benzene and substituted derivatives	Benzoic acids and derivatives	Aminobenzoic acids	Endogenous;Subcellular;Biofluid and excreta;Drug;Pharmaceutical industry;Drug metabolite;Waste product
Com_6437_pos	Methyldopa	C10 H13 N O4	HMDB0011754	Organic compounds	Phenylpropanoids and polyketides	Phenylpropanoic acids	-	Phenylpropanoic acids	Endogenous;Biological;Biological process;Pharmaceutical industry
Com_6664_pos	Gly-Tyr	C11 H14 N2 O4	HMDB0304778	Organic compounds	Organic acids and derivatives	Carboxylic acids and derivatives	Amino acids, peptides, and analogues	Dipeptides	-
Com_6970_pos	Tetrahydrocorticosterone	C21 H34 O4	HMDB0000268	Organic compounds	Lipids and lipid-like molecules	Steroids and steroid derivatives	Hydroxysteroids	21-hydroxysteroids	Endogenous;Food;Biological;Cell and elements;Tissue and substructures;Biofluid and excreta;Subcellular;Biological process;Membrane stabilizer;Energy source;Energy storage;Molecular messenger;Surfactant;Emulsifier
Com_7236_pos	D-Erythrose 4-phosphate	C4 H9 O7 P	HMDB0001321	Organic compounds	Organic oxygen compounds	Organooxygen compounds	Carbohydrates and carbohydrate conjugates	Monosaccharide phosphates	Endogenous;Food;Biological;Subcellular;Biological process;Pharmaceutical industry
Com_7294_pos	Levodopa	C9 H11 N O4	HMDB0000181	Organic compounds	Organic acids and derivatives	Carboxylic acids and derivatives	Amino acids, peptides, and analogues	Tyrosine and derivatives	Endogenous;Food;Environmental;Biological;Organ and components;Tissue and substructures;Biofluid and excreta;Subcellular;Cell and elements;Biological process;Neurotoxin;Environmental contaminant;Prodrug;Pharmaceutical industry
Com_7371_pos	N-lactoyl-phenylalanine	C12 H15 N O4	HMDB0062175	Organic compounds	Organic acids and derivatives	Carboxylic acids and derivatives	Amino acids, peptides, and analogues	Phenylalanine and derivatives	-
Com_7874_pos	Thr-Leu	C10 H20 N2 O4	HMDB0259044	Organic compounds	Organic acids and derivatives	Carboxylic acids and derivatives	Amino acids, peptides, and analogues	Dipeptides	-
Com_7985_pos	S-Adenosyl-L-methionine	C15 H22 N6 O5 S	HMDB0001185	Organic compounds	Nucleosides, nucleotides, and analogues	5'-deoxyribonucleosides	5'-deoxy-5'-thionucleosides	5'-deoxy-5'-thionucleosides	Endogenous;Cell and elements;Tissue and substructures;Organ and components;Biofluid and excreta;Subcellular;Biological process;Pharmaceutical industry;Food and nutrition;Trace element
Com_8053_pos	Asp-Phe	C13 H16 N2 O5	HMDB0000706	Organic compounds	Organic acids and derivatives	Carboxylic acids and derivatives	Amino acids, peptides, and analogues	Peptides	Food
Com_8189_pos	11-Ketoetiocholanolone	C19 H28 O3	HMDB0006031	Organic compounds	Lipids and lipid-like molecules	Steroids and steroid derivatives	Androstane steroids	Androgens and derivatives	Endogenous;Food;Biological;Cell and elements;Tissue and substructures;Subcellular;Biofluid and excreta;Biological process;Membrane stabilizer;Energy source;Energy storage;Molecular messenger;Surfactant;Emulsifier
Com_8213_pos	2-Phenylpropionic acid	C9 H10 O2	HMDB0011743	Organic compounds	Phenylpropanoids and polyketides	Phenylpropanoic acids	-	Phenylpropanoic acids	Endogenous;Biological;Subcellular;Biofluid and excreta
Com_8362_pos	6-Hydroxymelatonin	C13 H16 N2 O3	HMDB0004081	Organic compounds	Organoheterocyclic compounds	Indoles and derivatives	Hydroxyindoles	Hydroxyindoles	Endogenous;Food;Biological;Organ and components;Biofluid and excreta;Subcellular;Biological process;Drug metabolite;Waste product
Com_8725_pos	N-Acetyl-D-tryptophan	C13 H14 N2 O3	HMDB0255052	Organic compounds	Organic acids and derivatives	Carboxylic acids and derivatives	Amino acids, peptides, and analogues	N-acyl-alpha amino acids	-
Com_9060_pos	2-Deoxyuridine	C9 H12 N2 O5	HMDB0000012	Organic compounds	Nucleosides, nucleotides, and analogues	Pyrimidine nucleosides	Pyrimidine 2'-deoxyribonucleosides	Pyrimidine 2'-deoxyribonucleosides	Endogenous;Food;Biological;Organ and components;Tissue and substructures;Biofluid and excreta;Cell and elements;Subcellular;Biological process;Pharmaceutical industry
Com_9099_pos	Hydrocortisone	C21 H30 O5	HMDB0000063	Organic compounds	Lipids and lipid-like molecules	Steroids and steroid derivatives	Hydroxysteroids	21-hydroxysteroids	Endogenous;Food;Biological;Organ and components;Cell and elements;Tissue and substructures;Subcellular;Biofluid and excreta;Biological process;Membrane stabilizer;Energy source;Energy storage;Molecular messenger;Surfactant;Emulsifier;Drug;Pharmaceutical industry
Com_9298_pos	Alanyltyrosine	C12 H16 N2 O4	HMDB0028699	Organic compounds	Organic acids and derivatives	Carboxylic acids and derivatives	Amino acids, peptides, and analogues	Peptides	Endogenous
Com_9507_pos	L-Alanyl-L-Lysine	C9 H19 N3 O3	HMDB0028692	Organic compounds	Organic acids and derivatives	Carboxylic acids and derivatives	Amino acids, peptides, and analogues	Dipeptides	Endogenous
Com_9852_pos	2-(1H-indol-3-yl)acetic acid	C10 H9 N O2	HMDB0000197	Organic compounds	Organoheterocyclic compounds	Indoles and derivatives	Indolyl carboxylic acids and derivatives	Indole-3-acetic acid derivatives	Endogenous;Food;Biological;Tissue and substructures;Cell and elements;Organ and components;Biofluid and excreta;Subcellular;Biological process;Pharmaceutical industry;Drug metabolite;Waste product
Com_10527_pos	L-Saccharopine	C11 H20 N2 O6	HMDB0000279	Organic compounds	Organic acids and derivatives	Carboxylic acids and derivatives	Amino acids, peptides, and analogues	Glutamic acid and derivatives	Endogenous;Food;Biological;Tissue and substructures;Biofluid and excreta;Subcellular;Biological process;Metabotoxin;Acidogen;Pharmaceutical industry
Com_11253_pos	L-Histidine	C6 H9 N3 O2	HMDB0000177	Organic compounds	Organic acids and derivatives	Carboxylic acids and derivatives	Amino acids, peptides, and analogues	Histidine and derivatives	Food;Synthetic;Biological;Tissue and substructures;Organ and components;Biofluid and excreta;Subcellular;Cell and elements;Biological process;Drug;Personal care products;Food and nutrition;Pharmaceutical industry;Essential amino acid;Semiessential amino acid;Trace element
Com_11860_pos	N-Acetyl-L-histidine	C8 H11 N3 O3	HMDB0032055	Organic compounds	Organic acids and derivatives	Carboxylic acids and derivatives	Amino acids, peptides, and analogues	Histidine and derivatives	Endogenous;Food;Biological;Tissue and substructures;Subcellular;Cell and elements
Com_11922_pos	Acetylcarnitine	C9 H17 N O4	HMDB0240773	Organic compounds	Lipids and lipid-like molecules	Fatty Acyls	Fatty acid esters	Acyl carnitines	-
Com_12066_pos	10-Nitrolinoleate	C18 H31 N O4	HMDB0005049	Organic compounds	Lipids and lipid-like molecules	Fatty Acyls	Lineolic acids and derivatives	Lineolic acids and derivatives	Endogenous;Food;Biological;Biofluid and excreta;Cell and elements;Subcellular;Biological process;Surfactant;Emulsifier;Membrane stabilizer;Energy source;Energy storage;Nutrient
Com_13422_pos	1-Methylguanosine	C11 H15 N5 O5	HMDB0001563	Organic compounds	Nucleosides, nucleotides, and analogues	Purine nucleosides	-	Purine nucleosides	Endogenous
Com_15099_pos	N-acetyl-L-ornithine	C7 H14 N2 O3	HMDB0240589	Organic compounds	Organic acids and derivatives	Carboxylic acids and derivatives	Amino acids, peptides, and analogues	L-alpha-amino acids	-
Com_15573_pos	Cholic acid	C24 H40 O5	HMDB0000619	Organic compounds	Lipids and lipid-like molecules	Steroids and steroid derivatives	Bile acids, alcohols and derivatives	Trihydroxy bile acids, alcohols and derivatives	Endogenous;Food;Subcellular;Cell and elements;Organ and components;Biofluid and excreta;Tissue and substructures;Biological process;Hepatotoxin;Metabotoxin;Food and nutrition;Surfactant;Emulsifier;Pharmaceutical industry;Metabolite;Membrane stabilizer;Energy source;Energy storage;Molecular messenger
Com_21139_pos	Epinephrine bitartrate	C13 H19 N O9	HMDB0000068	Organic compounds	Benzenoids	Phenols	Benzenediols	Catechols	Endogenous;Biological;Tissue and substructures;Organ and components;Biofluid and excreta;Subcellular;Cell and elements;Biological process;Pharmaceutical industry
Com_26817_pos	Lactitol	C12 H24 O11	HMDB0040937	Organic compounds	Lipids and lipid-like molecules	Fatty Acyls	Fatty acyl glycosides	Fatty acyl glycosides of mono- and disaccharides	Food;Endogenous;Biological;Biofluid and excreta;Subcellular;Cell and elements;Biological process;Surfactant;Emulsifier;Pharmaceutical industry;Nutrient;Energy storage;Energy source;Membrane stabilizer
Com_26960_pos	N6-Succinyl Adenosine	C14 H17 N5 O8	HMDB0255303	Organic compounds	Organic acids and derivatives	Carboxylic acids and derivatives	Dicarboxylic acids and derivatives	Dicarboxylic acids and derivatives	-
