# Supplementary material for: Gut microbiota and metabolic status during pregnancy in captive Asian elephants
Source: Front Vet Sci. 2026 Mar 9;13:1749490. doi: 10.3389/fvets.2026.1749490 (PMC13007507; doi:10.3389/fvets.2026.1749490)
Supplement: Supplementary file 8 [file Data_Sheet_8.xls]

Compound_ID	Name	Formula	Lipidmaps_ID	COMMON_NAME	SYSTEMATIC_NAME	SYNONYMS	CATEGORY	MAIN_CLASS	SUB_CLASS
Com_866_pos	Epicatechin	C15 H14 O6	LMPK12020003	Epicatechin	_	_	Polyketides [PK]	Flavonoids [PK12]	Flavans, Flavanols and Leucoanthocyanidins [PK1202]
Com_1734_pos	Glycitein	C16 H12 O5	LMPK12050104	Glycitein	7,4'-Dihydroxy-6-methoxyisoflavone	_	Polyketides [PK]	Flavonoids [PK12]	Isoflavonoids [PK1205]
Com_1774_pos	Genistein	C15 H10 O5	LMPK12050218	Genistein	_	Prunetol	Polyketides [PK]	Flavonoids [PK12]	Isoflavonoids [PK1205]
Com_2631_pos	Androstenedione	C19 H26 O2	LMST02020007	Androstenedione	androst-4-ene-3,17-dione	_	Sterol Lipids [ST]	Steroids [ST02]	C19 steroids (androgens) and derivatives [ST0202]
Com_5446_pos	Propionylcarnitine	C10 H19 N O4	LMFA07070105	Propionylcarnitine	3-(propanoyloxy)-4-(trimethylazaniumyl)butanoate	_	Fatty Acyls [FA]	Fatty esters [FA07]	Fatty acyl carnitines [FA0707]
Com_8615_pos	Corticosterone	C21 H30 O4	LMST02030186	corticosterone	11beta,21-dihydroxypregn-4-ene-3,20-dione	(11beta)-11,21-dihydroxypregn-4-ene-3,20-dione; 11beta,21-Dihydroxy-4-pregnene-3,20-dione; 11beta,21-dihydroxyprogesterone; 17-deoxycortisol; CORTICOSTERONE; Corticosterone; Kendall's compound B; Reichstein's substance H; corticosterone	Sterol Lipids [ST]	Steroids [ST02]	C21 steroids (gluco/mineralocorticoids, progestogins) and derivatives [ST0203]
Com_123_pos	Sebacic acid	C10 H18 O4	LMFA01170006	Sebacic acid	Decanedioic acid	Iponic acid; Ipomic acid	Fatty Acyls [FA]	Fatty Acids and Conjugates [FA01]	Dicarboxylic acids [FA0117]
Com_264_pos	Daidzein	C15 H10 O4	LMPK12050038	Daidzein	_	_	Polyketides [PK]	Flavonoids [PK12]	Isoflavonoids [PK1205]
Com_2_pos	Oleamide	C18 H35 N O	LMFA08010004	Oleamide	9Z-octadecenamide	Oleic acid amide	Fatty Acyls [FA]	Fatty amides [FA08]	Primary amides [FA0801]
Com_14_pos	Hexadecanamide	C16 H33 N O	LMFA08010009	Palmitamide	Hexadecanamide	_	Fatty Acyls [FA]	Fatty amides [FA08]	Primary amides [FA0801]
Com_38_pos	1,4-dihydroxyheptadec-16-en-2-yl acetate	C19 H36 O4	LMFA05000641	Avocadene 2-acetate	1,4-dihydroxyheptadec-16-en-2-yl acetate	_	Fatty Acyls [FA]	Fatty alcohols [FA05]	_
Com_42_pos	Stearamide	C18 H37 N O	LMFA08010003	Stearamide	Octadecanamide	_	Fatty Acyls [FA]	Fatty amides [FA08]	Primary amides [FA0801]
Com_72_pos	Oleic acid	C18 H34 O2	LMFA01030002	Oleic acid	9Z-octadecenoic acid	9-octadecylenic acid; cis-9-octadecenoic acid; cis-Oleic acid; cis-Oleate; Oleate; Elaic acid; Elaidoic acid; C18:1n-9; Rapinic acid; 9(Z)-OME	Fatty Acyls [FA]	Fatty Acids and Conjugates [FA01]	Unsaturated fatty acids [FA0103]
Com_212_pos	Diosgenin	C27 H42 O3	LMST01080037	Diosgenin	(25R)-spirost-5-en-3beta-diol	_	Sterol Lipids [ST]	Sterols [ST01]	Spirostanols and derivatives [ST0108]
Com_431_pos	25-hydroxycholecalciferol	C27 H44 O2	LMST03020246	25-hydroxyvitamin D3	(5Z,7E)-(3S)-9,10-seco-5,7,10(19)-cholestatriene-3,25-diol	25-hydroxycholecalciferol; calcidiol	Sterol Lipids [ST]	Secosteroids [ST03]	Vitamin D3 and derivatives [ST0302]
Com_656_pos	Tiglic acid	C5 H8 O2	LMFA01020030	Tiglic acid	2-methyl-2E-butenoic acid	alpha,beta-dimethyl acrylic acid; 2-Methyl-2-butenoic acid; (E)-2-methyl-Crotonic acid	Fatty Acyls [FA]	Fatty Acids and Conjugates [FA01]	Branched fatty acids [FA0102]
Com_905_pos	Arachidonoyl amide	C20 H33 N O	LMFA08010007	Arachidonoyl amine	5Z,8Z,11Z,14Z-eicosatetraenoyl amine	Arachidonoylamide	Fatty Acyls [FA]	Fatty amides [FA08]	Primary amides [FA0801]
Com_916_pos	Palmitoylethanolamide	C18 H37 N O2	LMFA08040057	Palmitoyl-EA-d4	N-(2-hydroxyethyl-1,1,2,2-d4)-hexadecanamide	Palmitoyl ethanolamide; palmitoylethanolamide; Anandamide (16:0); N-palmitoyl ethanolamine	Fatty Acyls [FA]	Fatty amides [FA08]	N-acyl ethanolamines (endocannabinoids) [FA0804]
Com_1039_pos	PC O-18:1	C26 H52 N O7 P	LMGP01020147	PC(O-16:1(11Z)/2:0)	1-(11Z-hexadecenyl)-2-acetyl-sn-glycero-3-phosphocholine	PAF; Platelet-activating factor; PC(O-16:1/2:0); PC(O-18:1); PC(O-16:1/2:0)	Glycerophospholipids [GP]	Glycerophosphocholines [GP01]	1-alkyl,2-acylglycerophosphocholines [GP0102]
Com_1070_pos	Dehydroepiandrosterone	C19 H28 O2	LMST02020021	Dehydroepiandrosterone	3beta-hydroxyandrost-5-en-17-one	_	Sterol Lipids [ST]	Steroids [ST02]	C19 steroids (androgens) and derivatives [ST0202]
Com_1345_pos	Etiocholanolone	C19 H30 O2	LMST02020059	Etiocholanolone	3alpha-hydroxy-5beta-androstan-17-one	5beta-androsterone	Sterol Lipids [ST]	Steroids [ST02]	C19 steroids (androgens) and derivatives [ST0202]
Com_1509_pos	Tomatidine	C27 H45 N O2	LMST01150003	tomatidine	(22S,25S)-spirosolan-3beta-ol	_	Sterol Lipids [ST]	Sterols [ST01]	Solanidines and alkaloid derivatives [ST0115]
Com_1662_pos	Palmitoylcarnitine	C23 H45 N O4	LMFA07070004	Palmitoylcarnitine	O-hexadecanoyl-R-carnitine	L-Palmitoylcarnitine	Fatty Acyls [FA]	Fatty esters [FA07]	Fatty acyl carnitines [FA0707]
Com_1664_pos	Phytosphingosine	C18 H39 N O3	LMSP01030001	Phytosphingosine	4R-hydroxysphinganine	4-hydroxysphinganine	Sphingolipids [SP]	Sphingoid bases [SP01]	4-Hydroxysphinganines (Phytosphingosines) [SP0103]
Com_1770_pos	2,3-Dinor-TXB2	C18 H30 O6	LMFA03030003	2,3-Dinor-TXB2	9S,11,15S-trihydroxy-2,3-dinor-thromboxa-5Z,13E-dien-1-oic acid	2,3-Dinor-Thromboxane B2	Fatty Acyls [FA]	Eicosanoids [FA03]	Thromboxanes [FA0303]
Com_2153_pos	tetranor-PGFM	C16 H26 O7	LMFA03010139	Tetranor-PGFM	9S,11R-dihydroxy-15-oxo-2,3,4,5-tetranor-prostan-1,20-dioic acid	Tetranor-Prostaglandin FM	Fatty Acyls [FA]	Eicosanoids [FA03]	Prostaglandins [FA0301]
Com_2188_pos	17alpha-Ethinyl estradiol	C20 H24 O2	LMST02010036	17alpha-Ethinyl estradiol	17alpha-ethinyl-estra-1,3,5(10)-triene-3,17beta-diol	_	Sterol Lipids [ST]	Steroids [ST02]	C18 steroids (estrogens) and derivatives [ST0201]
Com_2360_pos	Diosmetin	C16 H12 O6	LMPK12110824	Diosmetin	5,7,3'-Trihydroxy-4'-methoxyflavone	4'-Methylluteolin	Polyketides [PK]	Flavonoids [PK12]	Flavones and Flavonols [PK1211]
Com_2690_pos	Ethyl oleate	C20 H38 O2	LMFA07010880	Ethyl oleate	ethyl (9E)-octadec-9-enoate	_	Fatty Acyls [FA]	Fatty esters [FA07]	Short fatty esters [FA0710]
Com_3159_pos	Acetyl-L-carnitine	C9 H17 N O4	LMFA07070050	Acetyl-L-carnitine	(3R)-3-acetyloxy-4-(trimethylazaniumyl)butanoate	L-Acetylcarnitine	Fatty Acyls [FA]	Fatty esters [FA07]	Fatty acyl carnitines [FA0707]
Com_3317_pos	Thromboxane B2	C20 H34 O6	LMFA03030002	TXB2	9S,11,15S-trihydroxy-thromboxa-5Z,13E-dien-1-oic acid	Thromboxane B2	Fatty Acyls [FA]	Eicosanoids [FA03]	Thromboxanes [FA0303]
Com_3480_pos	LPE 17:0	C22 H46 N O7 P	LMGP02050030	PE(17:0/0:0)	1-heptadecanoyl-glycero-3-phosphoethanolamine	LPE(17:0)	Glycerophospholipids [GP]	Glycerophosphoethanolamines [GP02]	Monoacylglycerophosphoethanolamines [GP0205]
Com_3620_pos	Heptadecanoic Acid	C17 H34 O2	LMFA01010017	Margaric acid	heptadecanoic acid	Heptadecylic acid; C17:0; Daturic acid; Daturinic acid; Margarinic acid	Fatty Acyls [FA]	Fatty Acids and Conjugates [FA01]	Straight chain fatty acids [FA0101]
Com_3871_pos	Prostaglandin B1	C20 H32 O4	LMFA03010131	PGB1	9-oxo-15S-hydroxy-8(12),13E-prostadienoic acid	Prostaglandin B1	Fatty Acyls [FA]	Eicosanoids [FA03]	Prostaglandins [FA0301]
Com_3902_pos	Ascorbyl palmitate	C22 H38 O7	LMFA07010788	Ascorbyl palmitate	2-(3,4-dihydroxy-5-oxo-2,5-dihydrofuran-2-yl)-2-hydroxyethyl hexadecanoate	_	Fatty Acyls [FA]	Fatty esters [FA07]	Wax monoesters [FA0701]
Com_4218_pos	2-Arachidonoyl glycerol	C23 H38 O4	LMGL01010028	2-arachidonoyl glycerol-d5	2-(5Z,8Z,11Z,14Z-eicosatetraenoyl)-sn-glycerol-d5	2-Arachidonoylglycerol; 2-Arachidonylglycerol; 2-AG; 5Z,&#8203;8Z,&#8203;11Z,&#8203;14Z-&#8203;eicosatetraenoic acid,&#8203; 2-&#8203;glycerol-&#8203;1,&#8203;1,&#8203;2,&#8203;3,&#8203;3-&#8203;d5 ester	Glycerolipids [GL]	Monoradylglycerols [GL01]	Monoacylglycerols [GL0101]
Com_4721_pos	2,4-dihydroxyheptadec-16-en-1-yl acetate	C19 H36 O4	LMFA05000640	Avocadene 1-acetate	2,4-dihydroxyheptadec-16-en-1-yl acetate	_	Fatty Acyls [FA]	Fatty alcohols [FA05]	_
Com_4743_pos	Palmitoleic Acid	C16 H30 O2	LMFA01030056	cis-9-palmitoleic acid	9Z-hexadecenoic acid	cis-9-hexadecenoic acid; 9Z-palmitoleic acid; C16:1n-7; Physetoleic acid; Zoomaric acid; Palmitoleic acid; cis-Palmitoleic acid; Oleopalmitic acid; Zoomeric acid	Fatty Acyls [FA]	Fatty Acids and Conjugates [FA01]	Unsaturated fatty acids [FA0103]
Com_5112_pos	Arachidonoyl serinol	C23 H39 N O3	LMFA08020072	N-arachidonoyl dihydroxypropylamine	N-(5Z,8Z,11Z,14Z-eicosatetraenoyl)-(1,3-dihydroxy-propyl-2-amine)	AA dihydroxypropylamine; Arachidonoyl Serinol	Fatty Acyls [FA]	Fatty amides [FA08]	N-acyl amines [FA0802]
Com_5299_pos	Adipamide	C6 H12 N2 O2	LMFA08010017	Adipamide	adipamide	_	Fatty Acyls [FA]	Fatty amides [FA08]	Primary amides [FA0801]
Com_5464_pos	Cholest-4-en-3-one	C27 H44 O	LMST01010015	Cholestenone	cholest-4-en-3-one	Cholestenone (delta 4)	Sterol Lipids [ST]	Sterols [ST01]	Cholesterol and derivatives [ST0101]
Com_5534_pos	Docosanamide	C22 H45 N O	LMFA08010020	Docosanamide	docosanamide	_	Fatty Acyls [FA]	Fatty amides [FA08]	Primary amides [FA0801]
Com_5572_pos	19-Nortestosterone	C18 H26 O2	LMST02010044	nandrolone	17beta-hydroxyestr-4-en-3-one	(17beta)-17-hydroxyestr-4-en-3-one; 17beta-hydroxy-19-nor-4-androsten-3-one; 17beta-hydroxy-4-estren-3-one; 19-Norandrostenolone; 19-Nortestosterone; 4-estren-17beta-ol-3-one; Nandrolone	Sterol Lipids [ST]	Steroids [ST02]	C18 steroids (estrogens) and derivatives [ST0201]
Com_5591_pos	Progesterone	C21 H30 O2	LMST02030159	progesterone	pregn-4-ene-3,20-dione	(S)-4-Pregnene-3,20-dione;(S)-Pregn-4-en-3,20-dione;(S)-Progesterone; 17alpha-progesterone; 4-Pregnene-3,20-dione; Agolutin; Akrolutin; Crinone; Delta(4)-pregnene-3,20-dione; Gelbkoerperhormon; PROGESTERONE; Progesteron; Progesterone; corpus luteum hormone; luteohormone; progesterone	Sterol Lipids [ST]	Steroids [ST02]	C21 steroids (gluco/mineralocorticoids, progestogins) and derivatives [ST0203]
Com_6077_pos	Pinocembrin	C15 H12 O4	LMPK12140214	Pinocembrin	_	_	Polyketides [PK]	Flavonoids [PK12]	Flavanones [PK1214]
Com_6081_pos	Maslinic acid	C30 H48 O4	LMPR0106180014	Maslinic acid	2alpha,3beta-dihydroxyurs-12-en-29-oic acid	_	Prenol Lipids [PR]	Isoprenoids [PR01]	C30 isoprenoids (triterpenes) [PR0106]
Com_6146_pos	Estrone	C18 H22 O2	LMST02010004	Estrone	3-hydroxy-estra-1,3,5(10)-trien-17-one	_	Sterol Lipids [ST]	Steroids [ST02]	C18 steroids (estrogens) and derivatives [ST0201]
Com_6379_pos	Prostaglandin J2	C20 H30 O4	LMFA03010019	PGJ2	11-oxo-15S-hydroxy-5Z,9,13E-prostatrienoic acid	Prostaglandin J2; 8-epi-15-J2t-IsoP; 11-oxo-15S-hydroxy-5Z,9,13E-prostatrienoic acid-cyclo[8S,12R]	Fatty Acyls [FA]	Eicosanoids [FA03]	Prostaglandins [FA0301]
Com_6794_pos	Androsterone	C19 H30 O2	LMST02020001	Androsterone	3alpha-hydroxy-5alpha-androstan-17-one	Androsterone	Sterol Lipids [ST]	Steroids [ST02]	C19 steroids (androgens) and derivatives [ST0202]
Com_7009_pos	LPE 14:1	C19 H38 N O7 P	LMGP02050034	PE(0:0/14:1(9Z))	2-(9Z-tetradecenoyl)-sn-glycero-3-phosphoethanolamine	LPE(14:1)	Glycerophospholipids [GP]	Glycerophosphoethanolamines [GP02]	Monoacylglycerophosphoethanolamines [GP0205]
Com_7171_pos	Tetranor-12R-HETE	C16 H26 O3	LMFA01050143	Tetranor-12R-HETE	8R-hydroxy-4Z,6E,10Z-hexadecatrienoic acid	_	Fatty Acyls [FA]	Fatty Acids and Conjugates [FA01]	Hydroxy fatty acids [FA0105]
Com_7759_pos	All-Trans-13,14-Dihydroretinol	C20 H32 O	LMPR01090047	all-trans-13,14-dihydroretinol	13,14-dihydroretinol	13,14-Dihydroretinol	Prenol Lipids [PR]	Isoprenoids [PR01]	Retinoids [PR0109]
Com_8254_pos	Phylloquinone	C31 H46 O2	LMPR02030028	phylloquinone	2-methyl-3-[(2E,7R,11R)-3,7,11,15-tetramethylhexadec-2-en-1-yl]naphthalene-1,4-dione	2-Methyl-3-phytyl-1,4-naphthoquinone; PHYLLOQUINONE; Phylloquinone; Phytonadione; Vitamin K1	Prenol Lipids [PR]	Quinones and hydroquinones [PR02]	Vitamin K [PR0203]
Com_9102_pos	Tetrahydrocortisone	C21 H32 O5	LMST02030098	Urocortisone	3alpha,17alpha,21-dihydroxy-5beta-pregnane-11,20-dione	Tetrahydrocortisone	Sterol Lipids [ST]	Steroids [ST02]	C21 steroids (gluco/mineralocorticoids, progestogins) and derivatives [ST0203]
Com_9929_pos	1,2-dihydroxyheptadec-16-yn-4-yl acetate	C19 H34 O4	LMFA05000645	Avocadyne 4-acetate	1,2-dihydroxyheptadec-16-yn-4-yl acetate	_	Fatty Acyls [FA]	Fatty alcohols [FA05]	_
Com_10375_pos	Galangin	C15 H10 O5	LMPK12111653	Galangin	3,5,7-Trihydroxyflavone	Norizalpinin	Polyketides [PK]	Flavonoids [PK12]	Flavones and Flavonols [PK1211]
Com_10387_pos	Ergosterol peroxide	C28 H44 O3	LMST01031175	Ergosterol peroxide	5alpha,8alpha-Epidioxy-22E-ergosta-6,22-dien-3beta-ol	_	Sterol Lipids [ST]	Sterols [ST01]	Ergosterols and C24-methyl derivatives [ST0103]
Com_11432_pos	gamma-Tocopherol	C28 H48 O2	LMPR02020065	gamma-tocopherol	(2R)-2,7,8-trimethyl-2-[(4R,8R)-4,8,12-trimethyltridecyl]-3,4-dihydro-2H-chromen-6-ol	_	Prenol Lipids [PR]	Quinones and hydroquinones [PR02]	Vitamin E [PR0202]
Com_12070_pos	17alpha-Hydroxyprogesterone	C21 H30 O3	LMST02030161	17alpha-hydroxyprogesterone	17-hydroxypregn-4-ene-3,20-dione	17-hydroxyprogesterone; 17alpha-Hydroxy-4-pregnene-3,20-dione; 17alpha-Hydroxy-progesterone; 17alpha-Hydroxyprogesterone; Pregn-4-ene-3,20-dione-17-ol; hydroxyprogesterone	Sterol Lipids [ST]	Steroids [ST02]	C21 steroids (gluco/mineralocorticoids, progestogins) and derivatives [ST0203]
Com_12082_pos	Testosterone	C19 H28 O2	LMST02020002	Testosterone	17beta-hydroxyandrost-4-en-3-one	_	Sterol Lipids [ST]	Steroids [ST02]	C19 steroids (androgens) and derivatives [ST0202]
Com_12419_pos	Glycocholic acid	C26 H43 N O6	LMST05030001	Glycocholic Acid	N-(3alpha,7alpha,12alpha-trihydroxy-5beta-cholan-24-oyl)-glycine	Cholylglycine	Sterol Lipids [ST]	Steroid conjugates [ST05]	Glycine conjugates [ST0503]
Com_12726_pos	Prostaglandin G2	C20 H32 O6	LMFA03010009	PGG2	9S,11R-epidioxy-15S-hydroperoxy-5Z,13E-prostadienoic acid	Prostaglandin G2	Fatty Acyls [FA]	Eicosanoids [FA03]	Prostaglandins [FA0301]
Com_13204_pos	Dehydrocholic acid	C24 H34 O5	LMST04010106	Dehydrocholic acid	3,7,12-Trioxo-5beta-cholan-24-oic Acid	_	Sterol Lipids [ST]	Bile acids and derivatives [ST04]	C24 bile acids, alcohols, and derivatives [ST0401]
Com_13989_pos	lipoamide	C8 H15 N O S2	LMFA08010006	lipoamide	5-(1,2-dithiolan-3-yl)pentanamide	Lipoamide; Thioctamide; Thioctic acid amide; alpha-lipoic acid amide; lipoamide; vitamin N	Fatty Acyls [FA]	Fatty amides [FA08]	Primary amides [FA0801]
Com_15394_pos	Myristic acid	C14 H28 O2	LMFA01010014	Myristic acid	tetradecanoic acid	C14:0	Fatty Acyls [FA]	Fatty Acids and Conjugates [FA01]	Straight chain fatty acids [FA0101]
Com_21288_pos	Taurocholic acid	C26 H45 N O7 S	LMST05040001	Taurocholic acid	N-(3alpha,7alpha,12alpha-trihydroxy-5beta-cholan-24-oyl)-taurine	Taurocholic Acid	Sterol Lipids [ST]	Steroid conjugates [ST05]	Taurine conjugates [ST0504]
Com_22998_pos	Ergocalciferol	C28 H44 O	LMST03010001	Vitamin D2	(5Z,7E,22E)-(3S)-9,10-seco-5,7,10(19),22-ergostatetraen-3-ol	Ergocalciferol	Sterol Lipids [ST]	Secosteroids [ST03]	Vitamin D2 and derivatives [ST0301]
Com_23129_pos	Ergosterol	C28 H44 O	LMST01030093	Ergosterol	ergosta-5,7,22E-trien-3beta-ol	_	Sterol Lipids [ST]	Sterols [ST01]	Ergosterols and C24-methyl derivatives [ST0103]
Com_23569_pos	Tauroursodeoxycholic acid	C26 H45 N O6 S	LMST05040015	Tauroursodeoxycholic acid	N-(3alpha,7beta-dihydroxy-5beta-cholan-24-oyl)-taurine	Tauroursodeoxycholate	Sterol Lipids [ST]	Steroid conjugates [ST05]	Taurine conjugates [ST0504]
Com_24179_pos	Pregnenolone	C21 H32 O2	LMST02030088	Pregnenolone	3beta-hydroxypregn-5-en-20-one	_	Sterol Lipids [ST]	Steroids [ST02]	C21 steroids (gluco/mineralocorticoids, progestogins) and derivatives [ST0203]
Com_27073_pos	Vitamin A	C20 H30 O	LMPR01090001	Retinol	Retinol	Vitamin A	Prenol Lipids [PR]	Isoprenoids [PR01]	Retinoids [PR0109]
Com_28433_pos	Cholesterol	C27 H46 O	LMST01010001	Cholesterol	cholest-5-en-3beta-ol	Cholesterol; Cholest-5-en-3-ol; (3beta)-Cholest-5-en-3-ol; Cholesteryl alcohol	Sterol Lipids [ST]	Sterols [ST01]	Cholesterol and derivatives [ST0101]
Com_889_pos	Prostaglandin E1	C20 H34 O5	LMFA03010134	PGE1	9-oxo-11R,15S-dihydroxy-13E-prostaenoic acid	Prostaglandin E1	Fatty Acyls [FA]	Eicosanoids [FA03]	Prostaglandins [FA0301]
Com_959_pos	Prostaglandin K2	C20 H30 O5	LMFA03010023	PGK2	9,11-dioxo-15S-hydroxy-5Z,13E-prostadienoic acid	Prostaglandin K2	Fatty Acyls [FA]	Eicosanoids [FA03]	Prostaglandins [FA0301]
Com_1106_pos	N-Oleoyl Glycine	C20 H37 N O3	LMFA08020082	N-oleoyl glycine	N-(9Z-octadecenoyl)-glycine	EMA-1; Elmiric acid	Fatty Acyls [FA]	Fatty amides [FA08]	N-acyl amines [FA0802]
Com_1373_pos	13-HPODE	C18 H32 O4	LMFA02000034	13S-HpODE	13S-hydroperoxy-9Z,11E-octadecadienoic acid	13-HpODE	Fatty Acyls [FA]	Octadecanoids [FA02]	Other Octadecanoids [FA0200]
Com_1461_pos	6-Keto-prostaglandin f1alpha	C20 H34 O6	LMFA03010001	6-keto-PGF1alpha	6-oxo-9S,11R,15S-trihydroxy-13E-prostenoic acid	6-keto-Prostaglandin F1alpha; 6-oxo-prostaglandin F1alpha; 6-Oxo-PGF1alpha	Fatty Acyls [FA]	Eicosanoids [FA03]	Prostaglandins [FA0301]
Com_2296_pos	12(S)-HETE	C20 H32 O3	LMFA03060064	12S-hydroxy-5E,8Z,10Z,14Z-eicosatetraenoic acid	12S-hydroxy-5E,8Z,10Z,14Z-eicosatetraenoic acid	5,8,10,14-Eicosatetraenoic acid, 12-hydroxy-, [S-(E,Z,Z,Z)]-; 12(S)-5,8,10,14-Hydroxyeicosatetraenoic acid; 12(S)-HETE; 12-HETE; 12-Hydroxy-5,8,10,14-eicosatetraenoic acid; 12-Hydroxyeicosatetraenoic acid; 12-L-Hydroxy-5,8,10,14-eicosatetraenoic acid; 12S-	Fatty Acyls [FA]	Eicosanoids [FA03]	Hydroxy/hydroperoxyeicosatetraenoic acids [FA0306]
Com_2621_pos	LPE 15:1	C20 H40 N O7 P	LMGP02050015	PE(15:1(9Z)/0:0)	1-(9Z-pentadecenoyl)-glycero-3-phosphoethanolamine	LPE(15:1)	Glycerophospholipids [GP]	Glycerophosphoethanolamines [GP02]	Monoacylglycerophosphoethanolamines [GP0205]
Com_2662_pos	10-Undecenoic acid	C11 H20 O2	LMFA01030036	Undecylenic acid	10-undecenoic acid	10-undecylenic acid; C11:1n-1; 10-hendecenoic acid	Fatty Acyls [FA]	Fatty Acids and Conjugates [FA01]	Unsaturated fatty acids [FA0103]
Com_2787_pos	Docosahexaenoic acid	C22 H32 O2	LMFA01031176	_	5Z,8Z,11Z,14Z,17Z,20Z-docosahexaenoic acid	Docosahexaenoic acid; C22:6n-2,5,8,11,14,17;Docosahexaenoate;5Z,8Z,11Z,14Z,17Z,20Z-docosahexaenoate	Fatty Acyls [FA]	Fatty Acids and Conjugates [FA01]	Unsaturated fatty acids [FA0103]
Com_2873_pos	Luteolin	C15 H10 O6	LMPK12110006	Luteolin	_	_	Polyketides [PK]	Flavonoids [PK12]	Flavones and Flavonols [PK1211]
Com_2981_pos	2-Methylbutyroylcarnitine	C12 H23 N O4	LMFA07070034	2-Methylbutyroylcarnitine	3-[(2-methylbutanoyl)oxy]-4-(trimethylazaniumyl)butanoate	_	Fatty Acyls [FA]	Fatty esters [FA07]	Fatty acyl carnitines [FA0707]
Com_3223_pos	LPE 15:0	C20 H42 N O7 P	LMGP02050074	PE(14:0(13Me)/0:0)	1-(13-methyl-tetradecanoyl)-sn-glycero-3-phosphoethanolamine	LPE(15:0)	Glycerophospholipids [GP]	Glycerophosphoethanolamines [GP02]	Monoacylglycerophosphoethanolamines [GP0205]
Com_3226_pos	Estriol	C18 H24 O3	LMST02010003	Estriol	estra-1,3,5(10)-triene-3,16,17-triol	_	Sterol Lipids [ST]	Steroids [ST02]	C18 steroids (estrogens) and derivatives [ST0201]
Com_3567_pos	Tetrahydroaldosterone	C21 H32 O5	LMST02030275	Tetrahydroaldosterone	3alpha,11beta,21-Trihydroxy-20-oxo-5beta-pregnan-18-al	5beta-pregnane-3alpha,11beta,21-triol-20-one-18-al	Sterol Lipids [ST]	Steroids [ST02]	C21 steroids (gluco/mineralocorticoids, progestogins) and derivatives [ST0203]
Com_6616_pos	9-HOTrE	C18 H30 O3	LMFA02000024	9S-HOTrE	9S-hydroxy-10E,12Z,15Z-octadecatrienoic acid	9-HOTrE	Fatty Acyls [FA]	Octadecanoids [FA02]	Other Octadecanoids [FA0200]
Com_6970_pos	Tetrahydrocorticosterone	C21 H34 O4	LMST02030100	Tetrahydrocorticosterone	3alpha,11beta,21-5alpha-trihydroxy-pregnane-20-one	_	Sterol Lipids [ST]	Steroids [ST02]	C21 steroids (gluco/mineralocorticoids, progestogins) and derivatives [ST0203]
Com_7137_pos	LPE 18:0	C23 H48 N O7 P	LMGP02050038	PE(0:0/18:0)	2-octadecanoyl-sn-glycero-3-phosphoethanolamine	LPE(18:0)	Glycerophospholipids [GP]	Glycerophosphoethanolamines [GP02]	Monoacylglycerophosphoethanolamines [GP0205]
Com_8189_pos	11-Ketoetiocholanolone	C19 H28 O3	LMST02020123	11-Ketoetiocholanolone	5beta-androstan-3-ol-11,17-dione	3alpha-hydroxy-5beta-androstane-11,17-dione	Sterol Lipids [ST]	Steroids [ST02]	C19 steroids (androgens) and derivatives [ST0202]
Com_11922_pos	Acetylcarnitine	C9 H17 N O4	LMFA07070060	DL-Acetylcarnitine	3-(acetyloxy)-4-(trimethylazaniumyl)butanoate	Acetylcarnitine; Acetyl-DL-carnitine	Fatty Acyls [FA]	Fatty esters [FA07]	Fatty acyl carnitines [FA0707]
Com_15573_pos	Cholic acid	C24 H40 O5	LMST04010001	Cholic acid	3Alpha,7Alpha,12Alpha-trihydroxy-5Beta-cholan-24-oic acid	Cholic Acid	Sterol Lipids [ST]	Bile acids and derivatives [ST04]	C24 bile acids, alcohols, and derivatives [ST0401]
