# Supplementary material for: Gut microbiota and metabolic status during pregnancy in captive Asian elephants
Source: Front Vet Sci. 2026 Mar 9;13:1749490. doi: 10.3389/fvets.2026.1749490 (PMC13007507; doi:10.3389/fvets.2026.1749490)
Supplement: Supplementary file 9 [file Data_Sheet_9.xls]

Compound_ID	Name	Kegg_ID	Kegg_name	Formula	Kegg_map
Com_1927_pos	Adenine	cpd:C00147	Adenine; 6-Aminopurine	C5H5N5	map00230 Purine metabolism;map01100 Metabolic pathways
Com_476_pos	Pipecolic acid	cpd:C00408	L-Pipecolate; Pipecolinic acid; Pipecolic acid; 2-Piperidinecarboxylic acid; (S)-Piperidine-2-carboxylic acid	C6H11NO2	map00310 Lysine degradation;map01100 Metabolic pathways
Com_9862_pos	Oxymorphone	cpd:C08019	Oxymorphone	C17H19NO4
Com_4791_pos	Jasmone	cpd:C08490	Jasmone; cis-Jasmone	C11H16O
Com_21609_pos	Cyclohexylsulfamate	cpd:C02824	Cyclohexylsulfamate; Cyclohexylsulfamic acid; Cylamic acid; Cyclohexylamide sulfate	C6H13NO3S
Com_2565_pos	(-)-Caryophyllene oxide	cpd:C16908	Caryophyllene epoxide; Caryophyllene oxide	C15H24O
Com_8850_pos	alpha-Benzylsuccinic acid	cpd:C09816	Benzylsuccinate; (R)-2-Benzylsuccinate	C11H12O4	map01100 Metabolic pathways
Com_15826_pos	Benzoylecgonine	cpd:C10847	Benzoylecgonine	C16H19NO4
Com_6970_pos	Tetrahydrocorticosterone	cpd:C05476	Tetrahydrocorticosterone	C21H34O4	map00140 Steroid hormone biosynthesis
Com_6583_pos	L-(+)-Citrulline	cpd:C00327	L-Citrulline; 2-Amino-5-ureidovaleric acid; Citrulline	C6H13N3O3	map00220 Arginine biosynthesis;map01100 Metabolic pathways;map01230 Biosynthesis of amino acids
Com_152_pos	Styrene	cpd:C07083	Styrene; Phenylethylene	C8H8	map01100 Metabolic pathways
Com_1741_pos	Guanine	cpd:C00242	Guanine; 2-Amino-6-hydroxypurine	C5H5N5O	map00230 Purine metabolism;map01100 Metabolic pathways
Com_10650_pos	L-Homocystine	cpd:C01817	L-Homocystine; Homocystine	C8H16N2O4S2	map00270 Cysteine and methionine metabolism
Com_3580_pos	17��-Hydroxyprogesterone	cpd:C01176	17alpha-Hydroxyprogesterone; 17alpha-Hydroxy-4-pregnene-3,20-dione; Pregn-4-ene-3,20-dione-17-ol; 17alpha-Hydroxy-progesterone	C21H30O3	map00140 Steroid hormone biosynthesis;map01100 Metabolic pathways;map04913 Ovarian steroidogenesis;map04927 Cortisol synthesis and secretion;map04934 Cushing's syndrome
Com_264_pos	Daidzein	cpd:C10208	Daidzein	C15H10O4
Com_6182_pos	5-Hydroxytryptophan	cpd:C01017	5-Hydroxytryptophan; 5-HTP	C11H12N2O3
Com_51_pos	L-Phenylalanine	cpd:C00079	L-Phenylalanine; (S)-alpha-Amino-beta-phenylpropionic acid	C9H11NO2	map00360 Phenylalanine metabolism;map00400 Phenylalanine, tyrosine and tryptophan biosynthesis;map00970 Aminoacyl-tRNA biosynthesis;map01100 Metabolic pathways;map01210 2-Oxocarboxylic acid metabolism;map01230 Biosynthesis of amino acids;map02010 ABC transporters;map04974 Protein digestion and absorption;map04978 Mineral absorption
Com_3488_pos	Spectinomycin	cpd:C02078	Spectinomycin	C14H24N2O7
Com_23409_pos	Acetylcysteine	cpd:C06809	Acetylcysteine; N-Acetyl-L-cysteine	C5H9NO3S
Com_9458_pos	Cortodoxone	cpd:C05488	11-Deoxycortisol; Cortodoxone	C21H30O4	map00140 Steroid hormone biosynthesis;map01100 Metabolic pathways;map04927 Cortisol synthesis and secretion;map04934 Cushing's syndrome
Com_9574_pos	2'-Deoxyguanosine	cpd:C00330	Deoxyguanosine; 2'-Deoxyguanosine	C10H13N5O4	map00230 Purine metabolism;map01100 Metabolic pathways
Com_2168_pos	D-(+)-Maltose	cpd:C01971	beta-Maltose	C12H22O11
Com_1634_pos	D-Glucosamine 6-phosphate	cpd:C00352	D-Glucosamine 6-phosphate; D-Glucosamine phosphate	C6H14NO8P	map00250 Alanine, aspartate and glutamate metabolism;map00520 Amino sugar and nucleotide sugar metabolism;map01100 Metabolic pathways;map04931 Insulin resistance
Com_4338_pos	Erucic acid	cpd:C08316	Erucic acid; (13Z)-Docosenoic acid; cis-13-Docosenoic acid	C22H42O2	map01040 Biosynthesis of unsaturated fatty acids
Com_5065_pos	(9cis)-Retinal	cpd:C16681	9-cis-Retinal	C20H28O	map00830 Retinol metabolism
Com_1157_pos	Methyl cinnamate	cpd:C06358	Methyl cinnamate; 3-Phenyl-2-propenoic acid methyl	C10H10O2
Com_21611_pos	Cytidine 5'-monophosphate (hydrate)	cpd:C00055	CMP; Cytidine-5'-monophosphate; Cytidylic acid	C9H14N3O8P	map00240 Pyrimidine metabolism;map01100 Metabolic pathways
Com_10375_pos	Galangin	cpd:C10044	Galangin; 3,5,7-Trihydroxyflavone	C15H10O5
Com_3705_pos	9-Oxo-ODE	cpd:C14766	9-OxoODE; 9-KODE; (10E,12Z)-9-Oxooctadeca-10,12-dienoic acid	C18H30O3	map00591 Linoleic acid metabolism
Com_6798_pos	Prednisolone tebutate	cpd:C08182	Prednisolone tebutate; Prednisolone butyl acetete	C27H38O6
Com_1664_pos	Phytosphingosine	cpd:C12144	Phytosphingosine; 4-D-Hydroxysphinganine	C18H39NO3	map00600 Sphingolipid metabolism;map01100 Metabolic pathways
Com_15394_pos	Myristic acid	cpd:C06424	Tetradecanoic acid; Tetradecanoate; Myristic acid	C14H28O2	map00061 Fatty acid biosynthesis;map01100 Metabolic pathways
Com_1180_pos	3-(2-Hydroxyethyl)indole	cpd:C00955	Indole-3-ethanol; Tryptophol	C10H11NO	map00380 Tryptophan metabolism
Com_18760_pos	Estradiol Benzoate	cpd:C13444	Estradiol benzoate; 17-beta-Estradiol 3-benzoate	C25H28O3
Com_364_pos	o-Cresol	cpd:C01542	o-Cresol; 2-Hydroxytoluene; o-Methylphenol	C7H8O	map01100 Metabolic pathways
Com_1962_pos	Spermidine	cpd:C00315	Spermidine; N-(3-Aminopropyl)-1,4-butane-diamine	C7H19N3	map00330 Arginine and proline metabolism;map00410 beta-Alanine metabolism;map00480 Glutathione metabolism;map01100 Metabolic pathways;map02010 ABC transporters;map04976 Bile secretion
Com_1287_pos	N-acetyl-D-glucosamine	cpd:C00140	N-Acetyl-D-glucosamine; N-Acetylchitosamine; 2-Acetamido-2-deoxy-D-glucose; GlcNAc	C8H15NO6	map00520 Amino sugar and nucleotide sugar metabolism;map01100 Metabolic pathways;map02010 ABC transporters
Com_1061_pos	Coumarin	cpd:C05851	Coumarin; Coumarine; Cumarin; 2H-1-Benzopyran-2-one; 1,2-Benzopyrone; 2-Propenoic acid, 3-(2-hydroxyphenyl)-, delta-lactone; 5,6-Benzo-2-pyrone; Benzo-alpha-pyrone; cis-o-Coumarinic acid lactone; Coumarinic anhydride; o-Hydroxycinnamic acid lactone; Rattex; Tonka bean camphor	C9H6O2
Com_1776_pos	DL-Arginine	cpd:C02385	Amino acid(Arg-); Arginine; 2-Amino-5-guanidinovaleric acid	C6H14N4O2
Com_12066_pos	10-Nitrolinoleate	cpd:C13800	10-Nitrolinoleic acid; 10-nitro-9-cis,12-cis-octadecadienoic acid; 10-nitro-9-cis,12-cis-octadecadienoate; (9E,12Z)-10-Nitrooctadeca-9,12-dienoic acid	C18H31NO4
Com_2276_pos	D-Panthenol	cpd:C05944	Pantothenol; (R)-2,4-Dihydroxy-N-(3-hydroxypropyl)-3,3-dimethylbutanamide; Dexpanthenol; 2,4-Dihydroxy-N-(3-hydroxypropyl)-3,3-dimethylbutanamide; (+)-Panthenol; Bepanthen; Bepanthene; Bepantol; D-(+)-2,4-Dihydroxy-N-(3-hydroxypropyl)-3,3-dimethylbutyramide; Cozyme; D(+)-Panthenol; D(+)-Pantothenyl alcohol; D-P-A Injection; D-Panthenol; d-Pantothenol; d-Pantothenyl alcohol; Ilopan; Motilyn; Panad…	C9H19NO4	map00770 Pantothenate and CoA biosynthesis
Com_4652_pos	L-Asparagine	cpd:C00152	L-Asparagine; 2-Aminosuccinamic acid	C4H8N2O3	map00250 Alanine, aspartate and glutamate metabolism;map00970 Aminoacyl-tRNA biosynthesis;map01100 Metabolic pathways;map01230 Biosynthesis of amino acids;map04974 Protein digestion and absorption;map04978 Mineral absorption;map05230 Central carbon metabolism in cancer
Com_6881_pos	dihydrotachysterol	cpd:C06957	Dihydrotachysterol	C28H46O
Com_6437_pos	Methyldopa	cpd:C07194	Methyldopa anhydrous; Methyldopa	C10H13NO4
Com_1412_pos	Oleoyl ethanolamide	cpd:C20792	Oleoylethanolamide; OEA	C20H39NO2	map04024 cAMP signaling pathway
Com_2739_pos	18-��-Glycyrrhetinic acid	cpd:C02283	Glycyrrhetinate; Enoxolone; Glycyrrhetinic acid	C30H46O4
Com_674_pos	Desoxycortone	cpd:C03205	11-Deoxycorticosterone; Deoxycorticosterone; Cortexone; 21-Hydroxy-4-pregnene-3,20-dione; Desoxycortone; DOC	C21H30O3	map00140 Steroid hormone biosynthesis;map01100 Metabolic pathways;map04925 Aldosterone synthesis and secretion
Com_20556_pos	2-Phenylacetamide	cpd:C02505	2-Phenylacetamide; alpha-Phenylacetamide	C8H9NO	map00360 Phenylalanine metabolism
Com_114_pos	Choline	cpd:C00114	Choline; Bilineurine	C5H14NO	map00260 Glycine, serine and threonine metabolism;map00564 Glycerophospholipid metabolism;map01100 Metabolic pathways;map02010 ABC transporters;map04725 Cholinergic synapse;map04976 Bile secretion;map05231 Choline metabolism in cancer
Com_85_pos	2-Oxindole	cpd:C12312	Indolin-2-one	C8H7NO
Com_5760_pos	5-Methyl-2'-deoxycytidine	cpd:C03592	5-Methyl-2'-deoxycytidine	C10H15N3O4
Com_186_pos	16(R)-HETE	cpd:C14778	16(R)-HETE; (5Z,8Z,11Z,14Z)-(16R)-16-Hydroxyeicosa-5,8,11,14-tetraenoic acid; (5Z,8Z,11Z,14Z)-(16R)-16-Hydroxyicosa-5,8,11,14-tetraenoic acid	C20H32O3	map00590 Arachidonic acid metabolism
Com_3686_pos	Inosine	cpd:C00294	Inosine	C10H12N4O5	map00230 Purine metabolism;map01100 Metabolic pathways
Com_10555_pos	Adenosine 5'-monophosphate	cpd:C00020	AMP; Adenosine 5'-monophosphate; Adenylic acid; Adenylate; 5'-AMP; 5'-Adenylic acid; 5'-Adenosine monophosphate; Adenosine 5'-phosphate	C10H14N5O7P	map00230 Purine metabolism;map01100 Metabolic pathways;map01523 Antifolate resistance;map04022 cGMP-PKG signaling pathway;map04024 cAMP signaling pathway;map04068 FoxO signaling pathway;map04150 mTOR signaling pathway;map04151 PI3K-Akt signaling pathway;map04152 AMPK signaling pathway;map04211 Longevity regulating pathway;map04740 Olfactory transduction;map04742 Taste transduction;map04923 Regula…
Com_6241_pos	Senecionine	cpd:C06176	Senecionine	C18H25NO5
Com_6081_pos	Maslinic acid	cpd:C16939	Crataegolic acid; Masilinic acid	C30H48O4
Com_5465_pos	Oxethazaine	cpd:C12552	Oxethazaine; Oxetacaine	C28H41N3O3
Com_5469_pos	Deoxyadenosine	cpd:C00559	Deoxyadenosine; 2'-Deoxyadenosine	C10H13N5O3	map00230 Purine metabolism;map01100 Metabolic pathways
Com_23569_pos	Tauroursodeoxycholic acid	cpd:C16868	Tauroursodeoxycholic acid	C26H45NO6S
Com_294_pos	Hypoxanthine	cpd:C00262	Hypoxanthine; Purine-6-ol	C5H4N4O	map00230 Purine metabolism;map01100 Metabolic pathways
Com_8016_pos	1-Palmitoyl-Sn-Glycero-3-Phosphocholine	cpd:C04230	1-Acyl-sn-glycero-3-phosphocholine; 1-Acyl-sn-glycerol-3-phosphocholine; alpha-Acylglycerophosphocholine; 2-Lysolecithin; 2-Lysophosphatidylcholine; 1-Acylglycerophosphocholine	C9H20NO7PR	map00564 Glycerophospholipid metabolism;map05231 Choline metabolism in cancer
Com_2873_pos	Luteolin	cpd:C01514	Luteolin; 3',4',5,7-Tetrahydroxyflavone; 5,7,3',4'-Tetrahydroxyflavone	C15H10O6	map01100 Metabolic pathways
Com_23129_pos	Ergosterol	cpd:C01694	Ergosterol; Provitamin D2	C28H44O	map00100 Steroid biosynthesis;map01100 Metabolic pathways
Com_2631_pos	Androstenedione	cpd:C00280	Androstenedione; Androst-4-ene-3,17-dione; 4-Androstene-3,17-dione	C19H26O2	map00140 Steroid hormone biosynthesis;map01100 Metabolic pathways;map01522 Endocrine resistance;map04913 Ovarian steroidogenesis;map04917 Prolactin signaling pathway;map05200 Pathways in cancer;map05215 Prostate cancer
Com_1460_pos	2-Hydroxycinnamic acid	cpd:C01772	trans-2-Hydroxycinnamate; trans-2-Hydroxycinnamic acid; 2-Hydroxycinnamate; 2-Coumaric acid; o-Coumaric acid; 2-Coumarate	C9H8O3	map00360 Phenylalanine metabolism
Com_1169_pos	11-Oxoetiocholanolone	cpd:C14552	11-Ketoetiocholanolone; 3alpha-Hydroxy-5beta-androstane-11,17-dione	C19H28O3
Com_1461_pos	6-Keto-prostaglandin f1alpha	cpd:C05961	6-Keto-prostaglandin F1alpha; 6-Keto-prostaglandin F1a; 6-Keto-PGF1alpha; 6-Keto-PGF1a	C20H34O6	map00590 Arachidonic acid metabolism;map01100 Metabolic pathways
Com_4128_pos	D-��-Tocopherol	cpd:C14151	delta-Tocopherol	C27H46O2	map00130 Ubiquinone and other terpenoid-quinone biosynthesis;map01100 Metabolic pathways
Com_203_pos	DL-Tryptophan	cpd:C00806	Tryptophan; alpha-Amino-beta-(3-indolyl)-propionic acid	C11H12N2O2
Com_988_pos	Biotin	cpd:C00120	Biotin; D-Biotin; Vitamin H; Coenzyme R	C10H16N2O3S	map00780 Biotin metabolism;map01100 Metabolic pathways;map02010 ABC transporters;map04977 Vitamin digestion and absorption
Com_6146_pos	Estrone	cpd:C00468	Estrone; 3-Hydroxy-1,3,5(10)-estratrien-17-one	C18H22O2	map00140 Steroid hormone biosynthesis;map01100 Metabolic pathways;map04913 Ovarian steroidogenesis;map04917 Prolactin signaling pathway
Com_1210_pos	2,6-Dihydroxypurine	cpd:C00385	Xanthine	C5H4N4O2	map00230 Purine metabolism;map00232 Caffeine metabolism;map01100 Metabolic pathways
Com_121_pos	Tryptamine	cpd:C00398	Tryptamine; 3-(2-Aminoethyl)indole	C10H12N2	map00380 Tryptophan metabolism;map01100 Metabolic pathways;map04080 Neuroactive ligand-receptor interaction
Com_2210_pos	Cadaverine	cpd:C01672	Cadaverine; 1,5-Pentanediamine; 1,5-Diaminopentane; Pentamethylenediamine	C5H14N2	map00310 Lysine degradation;map00480 Glutathione metabolism;map01100 Metabolic pathways;map04974 Protein digestion and absorption
Com_1053_pos	D-glutamine	cpd:C00819	D-Glutamine; D-2-Aminoglutaramic acid	C5H10N2O3	map00471 D-Glutamine and D-glutamate metabolism;map01100 Metabolic pathways
Com_21288_pos	Taurocholic acid	cpd:C05122	Taurocholate; Taurocholic acid; Cholyltaurine	C26H45NO7S	map00120 Primary bile acid biosynthesis;map00430 Taurine and hypotaurine metabolism;map01100 Metabolic pathways;map04976 Bile secretion;map04979 Cholesterol metabolism
Com_12867_pos	Methyl palmitate	cpd:C16995	Methyl palmitate	C17H34O2
Com_2338_pos	NNK	cpd:C16453	4-(N-Nitrosomethylamino)-1-(3-pyridyl)-1-butanone; NNK	C10H13N3O2	map00980 Metabolism of xenobiotics by cytochrome P450;map05204 Chemical carcinogenesis
Com_504_pos	3-Methylcrotonylglycine	cpd:C20828	3-Methylcrotonylglycine	C7H11NO3
Com_15099_pos	N-acetyl-L-ornithine	cpd:C00437	N-Acetylornithine; N2-Acetyl-L-ornithine	C7H14N2O3	map00220 Arginine biosynthesis;map01100 Metabolic pathways;map01210 2-Oxocarboxylic acid metabolism;map01230 Biosynthesis of amino acids
Com_7203_pos	Isoquinoline	cpd:C06323	Isoquinoline; 2-Benzazine; Benzo[c]pyridine	C9H7N
Com_450_pos	Skatole	cpd:C08313	Skatole; 3-Methylindole	C9H9N
Com_2486_pos	11(Z),14(Z),17(Z)-Eicosatrienoic acid	cpd:C16522	Icosatrienoic acid; Eicosatrienoic acid; ETA; 11,14,17-Icosatrienoic acid; (11Z,14Z,17Z)-Icosa-11,14,17-trienoic acid; 11,14,17-Eicosatrienoic acid; (11Z,14Z,17Z)-Eicosa-11,14,17-trienoic acid	C20H34O2	map01040 Biosynthesis of unsaturated fatty acids
Com_1708_pos	Nicotinuric Acid	cpd:C05380	Nicotinurate; Nicotinuric acid; Nicotinylglycine	C8H8N2O3	map00760 Nicotinate and nicotinamide metabolism
Com_9847_pos	s7p	cpd:C05382	Sedoheptulose 7-phosphate; D-Sedoheptulose 7-phosphate; D-altro-Heptulose 7-phosphate; altro-Heptulose 7-phosphate	C7H15O10P	map00030 Pentose phosphate pathway;map01100 Metabolic pathways;map01200 Carbon metabolism;map01230 Biosynthesis of amino acids
Com_56_pos	Creatinine	cpd:C00791	Creatinine; 1-Methylglycocyamidine	C4H7N3O	map00330 Arginine and proline metabolism;map01100 Metabolic pathways
Com_5578_pos	6-Hydroxynicotinic acid	cpd:C01020	6-Hydroxynicotinate; 6-Hydroxynicotinic acid	C6H5NO3	map00760 Nicotinate and nicotinamide metabolism
Com_158_pos	2-Amino-1,3-octadecanediol	cpd:C00836	Sphinganine; Dihydrosphingosine; 2-Amino-1,3-dihydroxyoctadecane	C18H39NO2	map00600 Sphingolipid metabolism;map01100 Metabolic pathways;map04071 Sphingolipid signaling pathway
Com_725_pos	Nootkatone	cpd:C17914	Nootkatone	C15H22O
Com_1640_pos	O-Phospho-L-serine	cpd:C01005	O-Phospho-L-serine; L-O-Phosphoserine; 3-Phosphoserine; Dexfosfoserine	C3H8NO6P	map00260 Glycine, serine and threonine metabolism;map00270 Cysteine and methionine metabolism;map00970 Aminoacyl-tRNA biosynthesis;map01100 Metabolic pathways;map01200 Carbon metabolism;map01230 Biosynthesis of amino acids
Com_639_pos	Apocynin	cpd:C11380	Apocynin; Acetovanillone	C9H10O3
Com_24179_pos	Pregnenolone	cpd:C01953	Pregnenolone; 5-Pregnen-3beta-ol-20-one; 3beta-Hydroxypregn-5-en-20-one	C21H32O2	map00140 Steroid hormone biosynthesis;map01100 Metabolic pathways;map04913 Ovarian steroidogenesis;map04925 Aldosterone synthesis and secretion;map04927 Cortisol synthesis and secretion;map04934 Cushing's syndrome
Com_11860_pos	N-Acetyl-L-histidine	cpd:C02997	N-Acetyl-L-histidine	C8H11N3O3
Com_11432_pos	gamma-Tocopherol	cpd:C02483	gamma-Tocopherol	C28H48O2	map00130 Ubiquinone and other terpenoid-quinone biosynthesis;map01100 Metabolic pathways
Com_869_pos	17��-Ethynylestradiol	cpd:C07534	Ethynyl estradiol; 17alpha-Ethinyl estradiol; Ethinyl estradiol; Ethinylestradiol	C20H24O2
Com_800_pos	Oxaceprol	cpd:C01157	Hydroxyproline; L-Hydroxyproline; trans-4-Hydroxy-L-proline	C5H9NO3	map00330 Arginine and proline metabolism;map01100 Metabolic pathways
Com_1010_pos	Isoproterenol	cpd:C07056	Isoproterenol; Isoprenaline	C11H17NO3	map04261 Adrenergic signaling in cardiomyocytes
Com_866_pos	Epicatechin	cpd:C09727	(-)-Epicatechin	C15H14O6
Com_889_pos	Prostaglandin E1	cpd:C04741	Alprostadil; Prostaglandin E1; (13E)-(15S)-11alpha,15-Dihydroxy-9-oxoprost-13-enoate; PGE1	C20H34O5
Com_17_pos	Albendazole sulfoxide	cpd:C02809	Albendazole S-oxide	C12H15N3O3S
Com_5464_pos	Cholest-4-en-3-one	cpd:C00599	Cholest-4-en-3-one; Cholestenone; 4-Cholesten-3-one	C27H44O
Com_1182_pos	N-Formylkynurenine	cpd:C02700	L-Formylkynurenine; N-Formyl-L-kynurenine; N-Formylkynurenine	C11H12N2O4	map00380 Tryptophan metabolism;map01100 Metabolic pathways
Com_537_pos	Gibberellic acid	cpd:C01699	Gibberellin A3; Gibberellic acid; Gibberellin	C19H22O6
Com_3111_pos	Riboflavin	cpd:C00255	Riboflavin; Lactoflavin; 7,8-Dimethyl-10-ribitylisoalloxazine; Vitamin B2	C17H20N4O6	map00740 Riboflavin metabolism;map01100 Metabolic pathways;map04977 Vitamin digestion and absorption
Com_471_pos	L-Glutamic acid	cpd:C00025	L-Glutamate; L-Glutamic acid; L-Glutaminic acid; Glutamate	C5H9NO4	map00220 Arginine biosynthesis;map00250 Alanine, aspartate and glutamate metabolism;map00330 Arginine and proline metabolism;map00340 Histidine metabolism;map00430 Taurine and hypotaurine metabolism;map00471 D-Glutamine and D-glutamate metabolism;map00480 Glutathione metabolism;map00524 Neomycin, kanamycin and gentamicin biosynthesis;map00630 Glyoxylate and dicarboxylate metabolism;map00650 Butan…
Com_2494_pos	Acetylcholine	cpd:C01996	Acetylcholine; O-Acetylcholine	C7H16NO2	map00564 Glycerophospholipid metabolism;map04024 cAMP signaling pathway;map04080 Neuroactive ligand-receptor interaction;map04721 Synaptic vesicle cycle;map04725 Cholinergic synapse;map04742 Taste transduction;map04810 Regulation of actin cytoskeleton;map04911 Insulin secretion;map04970 Salivary secretion;map04971 Gastric acid secretion;map04972 Pancreatic secretion;map04976 Bile secretion;map050…
Com_3029_pos	Dehydroepiandrosterone (DHEA)	cpd:C01227	Dehydroepiandrosterone; 3beta-Hydroxyandrost-5-en-17-one; Dehydroisoandrosterone; DHA; DHEA	C19H28O2	map00140 Steroid hormone biosynthesis;map01100 Metabolic pathways;map04913 Ovarian steroidogenesis;map05200 Pathways in cancer;map05215 Prostate cancer
Com_4634_pos	Albendazole-2-aminosulfone	cpd:C16627	Albendazole-2-aminosulfone	C10H13N3O2S
Com_7229_pos	3-N-Methyl-L-histidine	cpd:C01152	N(pi)-Methyl-L-histidine; N-pros-Methyl-L-histidine; 3-Methylhistidine; 1-Methylhistidine	C7H11N3O2	map00340 Histidine metabolism
Com_438_pos	Cuminaldehyde	cpd:C06577	4-Isopropylbenzaldehyde; p-Cumic aldehyde; Cuminaldehyde	C10H12O
Com_8538_pos	19(R)-HETE	cpd:C14749	19(S)-HETE; (19S)-Hydroxyeicosatetraenoic acid; (19S)-Hydroxyicosatetraenoic acid; (19S)-Hydroxy arachidonic acid	C20H32O3	map00590 Arachidonic acid metabolism;map01100 Metabolic pathways
Com_12419_pos	Glycocholic acid	cpd:C01921	Glycocholate; Glycocholic acid; 3alpha,7alpha,12alpha-Trihydroxy-5beta-cholan-24-oylglycine	C26H43NO6	map00120 Primary bile acid biosynthesis;map01100 Metabolic pathways;map04976 Bile secretion;map04979 Cholesterol metabolism
Com_7985_pos	S-Adenosyl-L-methionine	cpd:C00019	S-Adenosyl-L-methionine; S-Adenosylmethionine; AdoMet; SAM	C15H22N6O5S	map00261 Monobactam biosynthesis;map00270 Cysteine and methionine metabolism;map00330 Arginine and proline metabolism;map01100 Metabolic pathways;map01230 Biosynthesis of amino acids;map04122 Sulfur relay system
Com_13422_pos	1-Methylguanosine	cpd:C04545	tRNA containing 2'-O-methylguanosine	C11H16N5O8P(C5H8O6PR)n(C5H8O6PR)n
Com_2575_pos	Octopamine	cpd:C04227	Octopamine; 1-(4-Hydroxyphenyl)-2-aminoethanol; p-Hydroxyphenylethanolamine	C8H11NO2	map04080 Neuroactive ligand-receptor interaction
Com_212_pos	Diosgenin	cpd:C08898	Diosgenin; (3beta,25R)-Spirost-5-en-3-ol	C27H42O3
Com_240_pos	Glycyl-L-leucine	cpd:C02155	Glycyl-leucine; Glycyl-L-leucine	C8H16N2O3
Com_3001_pos	N-Acetyl-L-leucine	cpd:C02710	N-Acetyl-L-leucine	C8H15NO3
Com_7294_pos	Levodopa	cpd:C00355	3,4-Dihydroxy-L-phenylalanine; L-Dopa; 3-Hydroxy-L-tyrosine; L-beta-(3,4-Dihydroxyphenyl)alanine; Levodopa; Dihydroxy-L-phenylalanine	C9H11NO4	map00350 Tyrosine metabolism;map01100 Metabolic pathways;map04728 Dopaminergic synapse;map04917 Prolactin signaling pathway;map05012 Parkinson's disease;map05030 Cocaine addiction;map05031 Amphetamine addiction;map05034 Alcoholism
Com_4050_pos	Kynurenic acid	cpd:C01717	4-Hydroxy-2-quinolinecarboxylic acid; Kynurenic acid; Kynurenate	C10H7NO3	map00380 Tryptophan metabolism;map01100 Metabolic pathways
Com_8_pos	Phenylacetylglycine	cpd:C05598	Phenylacetylglycine	C10H11NO3	map00360 Phenylalanine metabolism
Com_6379_pos	Prostaglandin J2	cpd:C05957	Prostaglandin J2; PGJ2	C20H30O4	map00590 Arachidonic acid metabolism;map01100 Metabolic pathways;map04726 Serotonergic synapse
Com_24375_pos	UMP	cpd:C00105	UMP; Uridylic acid; Uridine monophosphate; Uridine 5'-monophosphate; 5'Uridylic acid	C9H13N2O9P	map00240 Pyrimidine metabolism;map01100 Metabolic pathways
Com_25261_pos	D-Glucarate	cpd:C00818	D-Glucarate; D-Glucaric acid; L-Gularic acid; D-Saccharic acid; D-Glucosaccharic acid; Glucaric acid; Glucarate	C6H10O8	map00053 Ascorbate and aldarate metabolism;map01100 Metabolic pathways
Com_549_pos	D-Sphingosine	cpd:C00319	Sphingosine; Sphingenine; Sphingoid; Sphing-4-enine	C18H37NO2	map00600 Sphingolipid metabolism;map01100 Metabolic pathways;map04071 Sphingolipid signaling pathway;map04210 Apoptosis;map04217 Necroptosis
Com_1509_pos	Tomatidine	cpd:C10826	Tomatidine	C27H45NO2
Com_5572_pos	19-Nortestosterone	cpd:C07254	Nandrolone	C18H26O2
Com_22998_pos	Ergocalciferol	cpd:C05441	Vitamin D2; Ergocalciferol	C28H44O	map00100 Steroid biosynthesis;map01100 Metabolic pathways
Com_4192_pos	o-Toluic Acid	cpd:C07215	o-Toluate; o-Methylbenzoate; o-Toluic Acid; 2-Methylbenzoic acid	C8H8O2	map01100 Metabolic pathways
Com_12746_pos	3'-Adenosine monophosphate (3'-AMP)	cpd:C01367	3'-AMP; 3'-Adenylic acid; 3'-Adenosine monophosphate; Adenosine-3'-monophosphate; Adenosine 3'-phosphate; AMP 3'-phosphate	C10H14N5O7P	map00230 Purine metabolism
Com_5006_pos	D-Raffinose	cpd:C00492	Raffinose; Melitose; Melitriose; Gossypose; 6G-alpha-D-galactosylsucrose	C18H32O16	map00052 Galactose metabolism;map02010 ABC transporters
Com_9099_pos	Hydrocortisone	cpd:C00735	Cortisol; Hydrocortisone; 11beta,17alpha,21-Trihydroxy-4-pregnene-3,20-dione; Kendall's compound F; Reichstein's substance M	C21H30O5	map00140 Steroid hormone biosynthesis;map01100 Metabolic pathways;map04080 Neuroactive ligand-receptor interaction;map04927 Cortisol synthesis and secretion;map04934 Cushing's syndrome;map04960 Aldosterone-regulated sodium reabsorption;map04976 Bile secretion;map05200 Pathways in cancer;map05215 Prostate cancer
Com_12883_pos	Methyltestosterone	cpd:C07198	Methyltestosterone	C20H30O2
Com_6077_pos	Pinocembrin	cpd:C09827	Pinocembrin; 5,7-Dihydroxyflavanone	C15H12O4
Com_14090_pos	N4-Acetylcytidine	cpd:C22293	N4-Acetylcytidine	C11H15N3O6
Com_3436_pos	Bilirubin	cpd:C00486	Bilirubin	C33H36N4O6	map00860 Porphyrin and chlorophyll metabolism;map01100 Metabolic pathways;map04976 Bile secretion
Com_97_pos	8-Hydroxyquinoline	cpd:C19434	8-Hydroxyquinoline; Oxyquinoline	C9H7NO
Com_679_pos	4-Hydroxymandelonitrile	cpd:C00650	4-Hydroxymandelonitrile	C8H7NO2
Com_5180_pos	Diisobutyl adipate	cpd:C14260	Diisobutyl adipate	C14H26O4
Com_14848_pos	5-Hydroxylysine	cpd:C16741	L-Hydroxylysine; 5-Hydroxy-L-lysine; L-erythro-5-Hydroxylysine; (5R)-5-Hydroxy-L-lysine	C6H14N2O3	map00310 Lysine degradation;map01100 Metabolic pathways
Com_3112_pos	��2-trans-Hexadecenoic acid	cpd:C08362	(9Z)-Hexadecenoic acid; Palmitoleic acid; cis-9-Hexadecenoic acid; (9Z)-Hexadec-9-enoate	C16H30O2	map00061 Fatty acid biosynthesis
Com_456_pos	Carvone	cpd:C11383	(+)-(S)-Carvone; Carvol; (+)-Carvone; Carvone	C10H14O
Com_12070_pos	17alpha-Hydroxyprogesterone	cpd:C01176	17alpha-Hydroxyprogesterone; 17alpha-Hydroxy-4-pregnene-3,20-dione; Pregn-4-ene-3,20-dione-17-ol; 17alpha-Hydroxy-progesterone	C21H30O3	map00140 Steroid hormone biosynthesis;map01100 Metabolic pathways;map04913 Ovarian steroidogenesis;map04927 Cortisol synthesis and secretion;map04934 Cushing's syndrome
Com_1774_pos	Genistein	cpd:C06563	Genistein; 5,7,4'-Trihydroxyisoflavone	C15H10O5
Com_993_pos	6-Ketoprostaglandin F1��	cpd:C05961	6-Keto-prostaglandin F1alpha; 6-Keto-prostaglandin F1a; 6-Keto-PGF1alpha; 6-Keto-PGF1a	C20H34O6	map00590 Arachidonic acid metabolism;map01100 Metabolic pathways
Com_11253_pos	L-Histidine	cpd:C00135	L-Histidine; (S)-alpha-Amino-1H-imidazole-4-propionic acid	C6H9N3O2	map00340 Histidine metabolism;map00410 beta-Alanine metabolism;map00970 Aminoacyl-tRNA biosynthesis;map01100 Metabolic pathways;map01230 Biosynthesis of amino acids;map02010 ABC transporters;map04974 Protein digestion and absorption;map05230 Central carbon metabolism in cancer
Com_1373_pos	13-HPODE	cpd:C04717	(9Z,11E)-(13S)-13-Hydroperoxyoctadeca-9,11-dienoic acid; (9Z,11E)-(13S)-13-Hydroperoxyoctadeca-9,11-dienoate; 13(S)-HPODE; 13S-Hydroperoxy-9Z,11E-octadecadienoic acid	C18H32O4	map00591 Linoleic acid metabolism;map01100 Metabolic pathways
Com_5591_pos	Progesterone	cpd:C00410	Progesterone; 4-Pregnene-3,20-dione	C21H30O2	map00140 Steroid hormone biosynthesis;map01100 Metabolic pathways;map04114 Oocyte meiosis;map04913 Ovarian steroidogenesis;map04914 Progesterone-mediated oocyte maturation;map04917 Prolactin signaling pathway;map04925 Aldosterone synthesis and secretion;map04927 Cortisol synthesis and secretion;map04934 Cushing's syndrome;map05200 Pathways in cancer;map05215 Prostate cancer;map05224 Breast cancer
Com_10391_pos	Andrographolide	cpd:C20214	Andrographolide	C20H30O5
Com_5610_pos	Methyl indole-3-acetate	cpd:C20635	Methyl (indol-3-yl)acetate	C11H11NO2
Com_1345_pos	Etiocholanolone	cpd:C04373	Etiocholanolone; 3alpha-Hydroxy-5beta-androstan-17-one; Etiocholan-3alpha-ol-17-one; 3alpha-Hydroxyetiocholan-17-one	C19H30O2	map00140 Steroid hormone biosynthesis
Com_13358_pos	Pyridoxine	cpd:C00314	Pyridoxine; Pyridoxol	C8H11NO3	map00750 Vitamin B6 metabolism;map01100 Metabolic pathways
Com_215_pos	alpha-Farnesene	cpd:C09665	alpha-Farnesene; (3E,6E)-alpha-Farnesene	C15H24
Com_7759_pos	All-Trans-13,14-Dihydroretinol	cpd:C15492	all-trans-13,14-Dihydroretinol; 13,14-Dihydroretinol	C20H32O	map00830 Retinol metabolism
Com_12520_pos	Cannabidivarin	cpd:C20217	Cannabidivarin; CBDV	C19H26O2
Com_7874_pos	Thr-Leu	cpd:C20165	DSLET; 2-Ser-thr-leu-enkephalin; Enkephalin, Ser(2), Leu(5), Thr(6)-; [D-Ser2,Leu5]Enkephalin-Thr6	C33H46N6O10
Com_17686_pos	6-Deoxy-D-glucose	cpd:C02522	6-Deoxy-D-glucose; D-Quinovose; D-Chinovose; D-Glucomethylose; Isorhamnose; D-Epifucose; Isorhodeose	C6H12O5
Com_251_pos	Creatine	cpd:C00300	Creatine; alpha-Methylguanidino acetic acid; Methylglycocyamine	C4H9N3O2	map00260 Glycine, serine and threonine metabolism;map00330 Arginine and proline metabolism;map01100 Metabolic pathways
Com_124_pos	Quinoline	cpd:C06413	Quinoline; Benzo[b]pyridine	C9H7N
Com_12726_pos	Prostaglandin G2	cpd:C05956	Prostaglandin G2; PGG2	C20H32O6	map00590 Arachidonic acid metabolism;map01100 Metabolic pathways;map04611 Platelet activation;map04726 Serotonergic synapse
Com_9060_pos	2-Deoxyuridine	cpd:C00526	Deoxyuridine; 2-Deoxyuridine; 2'-Deoxyuridine	C9H12N2O5	map00240 Pyrimidine metabolism
Com_4743_pos	Palmitoleic Acid	cpd:C08362	(9Z)-Hexadecenoic acid; Palmitoleic acid; cis-9-Hexadecenoic acid; (9Z)-Hexadec-9-enoate	C16H30O2	map00061 Fatty acid biosynthesis
Com_3110_pos	Ecgonine methyl ester	cpd:C12448	Ecgonine methyl ester; Methyl ecgonine	C10H17NO3	map01100 Metabolic pathways
Com_3767_pos	L-Threonine	cpd:C00188	L-Threonine; 2-Amino-3-hydroxybutyric acid	C4H9NO3	map00260 Glycine, serine and threonine metabolism;map00261 Monobactam biosynthesis;map00290 Valine, leucine and isoleucine biosynthesis;map00860 Porphyrin and chlorophyll metabolism;map00970 Aminoacyl-tRNA biosynthesis;map01100 Metabolic pathways;map01230 Biosynthesis of amino acids;map02010 ABC transporters;map04974 Protein digestion and absorption;map04978 Mineral absorption
Com_8114_pos	Eicosapentaenoic acid ethyl ester	cpd:C16184	(5Z,8Z,11Z,14Z,17Z)-Eicosapentaenoic acid ethyl ester; EPA ethyl ester	C22H34O2
Com_5799_pos	Triacanthine	cpd:C08435	Triacanthine	C10H13N5
Com_8254_pos	Phylloquinone	cpd:C02059	Phylloquinone; Vitamin K1; Phytonadione; 2-Methyl-3-phytyl-1,4-naphthoquinone	C31H46O2	map00130 Ubiquinone and other terpenoid-quinone biosynthesis;map01100 Metabolic pathways;map04977 Vitamin digestion and absorption
Com_2754_pos	Epinephrine	cpd:C00788	L-Adrenaline; (R)-(-)-Adrenaline; (R)-(-)-Epinephrine; (R)-(-)-Epirenamine; (R)-(-)-Adnephrine; 4-[(1R)-1-Hydroxy-2-(methylamino)ethyl]-1,2-benzenediol	C9H13NO3	map00350 Tyrosine metabolism;map01100 Metabolic pathways;map04024 cAMP signaling pathway;map04080 Neuroactive ligand-receptor interaction;map04261 Adrenergic signaling in cardiomyocytes;map04923 Regulation of lipolysis in adipocytes;map04924 Renin secretion
Com_14541_pos	Menadione	cpd:C05377	Menadione; Vitamin K3; 2-Methyl-1,4-naphthoquinone	C11H8O2	map04977 Vitamin digestion and absorption
Com_2344_pos	2'-Deoxyadenosine	cpd:C00559	Deoxyadenosine; 2'-Deoxyadenosine	C10H13N5O3	map00230 Purine metabolism;map01100 Metabolic pathways
Com_13204_pos	Dehydrocholic acid	cpd:C13154	Dehydrocholic acid; 3,7,12-Triketo-5beta-cholanoic acid	C24H34O5
Com_1228_pos	4-Hydroxybenzaldehyde	cpd:C00633	4-Hydroxybenzaldehyde; p-Hydroxybenzaldehyde	C7H6O2	map01100 Metabolic pathways
Com_10517_pos	3-Hydroxylidocaine	cpd:C16560	3-Hydroxylidocaine	C14H22N2O2	map00982 Drug metabolism - cytochrome P450
Com_6772_pos	Artemisinin	cpd:C09538	Qing Hau Sau; Artemisinin	C15H22O5
Com_5860_pos	Cyclohexylamine	cpd:C00571	Cyclohexylamine; Cyclohexanamine	C6H13N
Com_1131_pos	Anandamide (AEA)	cpd:C11695	Anandamide; Arachidonylethanolamide; N-(5Z,8Z,11Z,14Z-icosatetraenoyl)-ethanolamide; AEA	C22H37NO2	map04080 Neuroactive ligand-receptor interaction;map04723 Retrograde endocannabinoid signaling;map04750 Inflammatory mediator regulation of TRP channels
Com_1493_pos	Hydroxyprogesterone caproate	cpd:C08148	Hydroxyprogesterone caproate; Primolut depot; 17alpha-Caproyloxypregn-4-ene-3,20-dione	C27H40O4
Com_5446_pos	Propionylcarnitine	cpd:C03017	O-Propanoylcarnitine; O-Propionylcarnitine	C10H19NO4
Com_42_pos	Stearamide	cpd:C13846	Octadecanamide; Stearamide; Stearic acid amide	C18H37NO
Com_8445_pos	5'-S-Methyl-5'-thioadenosine	cpd:C00170	5'-Methylthioadenosine; Methylthioadenosine; S-Methyl-5'-thioadenosine; 5-Methylthioadenosine; 5'-Deoxy-5'-(methylthio)adenosine; Thiomethyladenosine; MTA	C11H15N5O3S	map00270 Cysteine and methionine metabolism;map01100 Metabolic pathways
Com_2529_pos	16��-Hydroxyestrone	cpd:C05300	16alpha-Hydroxyestrone	C18H22O3	map00140 Steroid hormone biosynthesis;map01100 Metabolic pathways
Com_108_pos	Indole-3-acetic acid	cpd:C00954	Indole-3-acetate; Indole-3-acetic acid; (Indol-3-yl)acetate; Indoleacetate; Indoleacetic acid; IAA	C10H9NO2	map00380 Tryptophan metabolism;map01100 Metabolic pathways
Com_12212_pos	Quinolinic acid	cpd:C03722	Quinolinate; Pyridine-2,3-dicarboxylate; Quinolinic acid; 2,3-Pyridinedicarboxylic acid	C7H5NO4	map00380 Tryptophan metabolism;map00410 beta-Alanine metabolism;map00760 Nicotinate and nicotinamide metabolism;map01100 Metabolic pathways
Com_1855_pos	Citral	cpd:C01499	Geranial; trans-Citral	C10H16O
Com_15573_pos	Cholic acid	cpd:C00695	Cholic acid; Cholate; 3alpha,7alpha,12alpha-Trihydroxy-5beta-cholanate; 3alpha,7alpha,12alpha-Trihydroxy-5beta-cholanic acid	C24H40O5	map00120 Primary bile acid biosynthesis;map01100 Metabolic pathways;map04976 Bile secretion
Com_9076_pos	1-Methylhistidine	cpd:C01152	N(pi)-Methyl-L-histidine; N-pros-Methyl-L-histidine; 3-Methylhistidine; 1-Methylhistidine	C7H11N3O2	map00340 Histidine metabolism
Com_2965_pos	Coenzyme Q2	cpd:C00399	Ubiquinone; Coenzyme Q; CoQ; Q	C14H18O4(C5H8)n	map00130 Ubiquinone and other terpenoid-quinone biosynthesis;map00190 Oxidative phosphorylation;map01100 Metabolic pathways
Com_8817_pos	3-Hydroxypicolinic acid	cpd:C18620	3-Hydroxypicolinic acid	C6H5NO3
Com_1905_pos	(5-L-Glutamyl)-L-Amino Acid	cpd:C03740	(5-L-Glutamyl)-L-amino acid; L-gamma-Glutamyl-L-amino acid; alpha-(gamma-L-Glutamyl)-L-amino acid	C7H11N2O5R	map00480 Glutathione metabolism
Com_123_pos	Sebacic acid	cpd:C08277	Sebacic acid; Decanedioic acid	C10H18O4
Com_3601_pos	Methionine	cpd:C00073	L-Methionine; Methionine; L-2-Amino-4methylthiobutyric acid	C5H11NO2S	map00270 Cysteine and methionine metabolism;map00970 Aminoacyl-tRNA biosynthesis;map01100 Metabolic pathways;map01210 2-Oxocarboxylic acid metabolism;map01230 Biosynthesis of amino acids;map01523 Antifolate resistance;map04974 Protein digestion and absorption;map04978 Mineral absorption;map05230 Central carbon metabolism in cancer
Com_3441_pos	16��-Hydroxydehydroepiandrosterone	cpd:C05139	16alpha-Hydroxydehydroepiandrosterone; 5-Androstene-3beta,16alpha-diol-17-one	C19H28O3	map00140 Steroid hormone biosynthesis
Com_2616_pos	N6-Acetyl-L-lysine	cpd:C02727	N6-Acetyl-L-lysine	C8H16N2O3	map00310 Lysine degradation
Com_4218_pos	2-Arachidonoyl glycerol	cpd:C13856	2-Arachidonoylglycerol; 2-Arachidonoyl-sn-glycerol; 2-AG	C23H38O4	map04080 Neuroactive ligand-receptor interaction;map04723 Retrograde endocannabinoid signaling
Com_3871_pos	Prostaglandin B1	cpd:C00959	Prostaglandin B1; PGB1	C20H32O4
Com_14633_pos	Vindoline	cpd:C01626	Vindoline	C25H32N2O6
Com_4484_pos	N-Acetyl-L-methionine	cpd:C02712	N-Acetylmethionine; N-Acetyl-L-methionine	C7H13NO3S
Com_583_pos	D-Ala-D-Ala	cpd:C00993	D-Alanyl-D-alanine; D-Ala-D-Ala	C6H12N2O3	map01100 Metabolic pathways
Com_21232_pos	Gluconolactone	cpd:C00198	D-Glucono-1,5-lactone; Gluconic lactone; Gluconic acid lactone; 1,5-Gluconolactone; delta-Gluconolactone; D-Gluconolactone; Gluconolactone	C6H10O6	map00030 Pentose phosphate pathway;map01100 Metabolic pathways;map01200 Carbon metabolism
Com_6083_pos	L-Adrenaline	cpd:C00788	L-Adrenaline; (R)-(-)-Adrenaline; (R)-(-)-Epinephrine; (R)-(-)-Epirenamine; (R)-(-)-Adnephrine; 4-[(1R)-1-Hydroxy-2-(methylamino)ethyl]-1,2-benzenediol	C9H13NO3	map00350 Tyrosine metabolism;map01100 Metabolic pathways;map04024 cAMP signaling pathway;map04080 Neuroactive ligand-receptor interaction;map04261 Adrenergic signaling in cardiomyocytes;map04923 Regulation of lipolysis in adipocytes;map04924 Renin secretion
Com_9347_pos	beta-Estradiol 17-Acetate	cpd:C15228	beta-Estradiol 17-acetate; Estra-1,3,5(10)-triene-3,17beta-diol 17-acetate; 17beta-Acetylestradiol	C20H26O3
Com_6371_pos	Biliverdin	cpd:C00500	Biliverdin; Biliverdin IX alpha	C33H34N4O6	map00860 Porphyrin and chlorophyll metabolism;map01100 Metabolic pathways
Com_25934_pos	7,8-Dihydrofolate	cpd:C00415	Dihydrofolate; Dihydrofolic acid; 7,8-Dihydrofolate; 7,8-Dihydrofolic acid; 7,8-Dihydropteroylglutamate	C19H21N7O6	map00670 One carbon pool by folate;map00790 Folate biosynthesis;map01100 Metabolic pathways;map01523 Antifolate resistance
Com_27073_pos	Vitamin A	cpd:C00473	Retinol; all-trans-Retinol; Vitamin A; Vitamin A1	C20H30O	map00830 Retinol metabolism;map01100 Metabolic pathways;map04977 Vitamin digestion and absorption
Com_825_pos	Isoferulic acid	cpd:C10470	Isoferulic acid	C10H10O4
Com_3724_pos	Kanosamine	cpd:C12212	Kanosamine; D-Kanosamine; 3-Amino-3-deoxy-D-glucose	C6H13NO5
Com_12594_pos	L-Homocitrulline	cpd:C02427	L-Homocitrulline	C7H15N3O3
Com_3006_pos	L-lysine	cpd:C00047	L-Lysine; Lysine acid; 2,6-Diaminohexanoic acid	C6H14N2O2	map00300 Lysine biosynthesis;map00310 Lysine degradation;map00780 Biotin metabolism;map00970 Aminoacyl-tRNA biosynthesis;map01100 Metabolic pathways;map01210 2-Oxocarboxylic acid metabolism;map01230 Biosynthesis of amino acids;map02010 ABC transporters;map04974 Protein digestion and absorption
Com_2787_pos	Docosahexaenoic acid	cpd:C06429	(4Z,7Z,10Z,13Z,16Z,19Z)-Docosahexaenoic acid; 4,7,10,13,16,19-Docosahexaenoic acid; Docosahexaenoic acid; Docosahexaenoate	C22H32O2	map01040 Biosynthesis of unsaturated fatty acids
Com_982_pos	Albendazole sulfone	cpd:C16626	Albendazole sulfone	C12H15N3O4S
Com_1826_pos	N-Methylhydantoin	cpd:C02565	N-Methylhydantoin; N-Methylimidazolidine-2,4-dione	C4H6N2O2	map00330 Arginine and proline metabolism;map01100 Metabolic pathways
Com_1413_pos	Serotonin	cpd:C00780	Serotonin; 3-(2-Aminoethyl)-1H-indol-5-ol; 5-Hydroxytryptamine; Enteramine	C10H12N2O	map00380 Tryptophan metabolism;map01100 Metabolic pathways;map04024 cAMP signaling pathway;map04080 Neuroactive ligand-receptor interaction;map04540 Gap junction;map04721 Synaptic vesicle cycle;map04726 Serotonergic synapse;map04742 Taste transduction;map04750 Inflammatory mediator regulation of TRP channels;map04976 Bile secretion
Com_8362_pos	6-Hydroxymelatonin	cpd:C05643	6-Hydroxymelatonin	C13H16N2O3	map00380 Tryptophan metabolism
Com_11922_pos	Acetylcarnitine	cpd:C02571	O-Acetylcarnitine; O-Acetyl-L-carnitine	C9H18NO4	map04931 Insulin resistance
Com_6794_pos	Androsterone	cpd:C00523	Androsterone; 3alpha-Hydroxy-5alpha-androstan-17-one	C19H30O2	map00140 Steroid hormone biosynthesis
Com_235_pos	Methylimidazoleacetic acid	cpd:C05828	Methylimidazoleacetic acid; Tele-methylimidazoleacetic acid; 1-Methyl-4-imidazoleacetic acid; 1-Methylimidazole-4-acetate; Methylimidazoleacetate	C6H8N2O2	map00340 Histidine metabolism
Com_2620_pos	Glu-Glu	cpd:C01425	Glutamyl-glutamic acid; L-alpha-Glutamyl-L-glutamic acid; Glu-Glu	C10H16N2O7
Com_14885_pos	22(S)-Hydroxycholesterol	cpd:C05502	22(R)-Hydroxycholesterol; (22R)-22-Hydroxycholesterol; 22beta-Hydroxycholesterol	C27H46O2	map00140 Steroid hormone biosynthesis;map01100 Metabolic pathways
Com_1152_pos	trans-Cinnamaldehyde	cpd:C00903	Cinnamaldehyde	C9H8O	map01100 Metabolic pathways;map04750 Inflammatory mediator regulation of TRP channels
Com_1250_pos	7-Methylguanine	cpd:C02242	7-Methylguanine	C6H7N5O
Com_12262_pos	Desthiobiotin	cpd:C01909	Dethiobiotin; Desthiobiotin	C10H18N2O3	map00780 Biotin metabolism;map01100 Metabolic pathways
Com_2173_pos	N-Acetylanthranilic acid	cpd:C06332	N-Acetylanthranilate; 2-(Acetylamino)-benzoic acid; N-Acetylanthranilic acid	C9H9NO3
Com_5300_pos	(-)-Epigallocatechin	cpd:C12136	(-)-Epigallocatechin; Epigallocatechol	C15H14O7
Com_10504_pos	4-Guanidinobutanoic acid	cpd:C01035	4-Guanidinobutanoate; 4-Guanidinobutyric acid	C5H11N3O2	map00330 Arginine and proline metabolism;map01100 Metabolic pathways
Com_547_pos	Carbendazim	cpd:C10897	Carbendazim; Mecarzole	C9H9N3O2
Com_2952_pos	N-Acetylornithine	cpd:C00437	N-Acetylornithine; N2-Acetyl-L-ornithine	C7H14N2O3	map00220 Arginine biosynthesis;map01100 Metabolic pathways;map01210 2-Oxocarboxylic acid metabolism;map01230 Biosynthesis of amino acids
Com_10527_pos	L-Saccharopine	cpd:C00449	N6-(L-1,3-Dicarboxypropyl)-L-lysine; Saccharopine; L-Saccharopine; N-[(S)-5-Amino-5-carboxypentyl]-L-glutamic acid	C11H20N2O6	map00300 Lysine biosynthesis;map00310 Lysine degradation;map01100 Metabolic pathways;map01230 Biosynthesis of amino acids
Com_6174_pos	3-Methoxytyramine	cpd:C05587	3-Methoxytyramine	C9H13NO2	map00350 Tyrosine metabolism;map01100 Metabolic pathways;map04728 Dopaminergic synapse
Com_5702_pos	Eicosapentaenoic acid	cpd:C06428	(5Z,8Z,11Z,14Z,17Z)-Icosapentaenoic acid; (5Z,8Z,11Z,14Z,17Z)-Eicosapentaenoic acid; Eicosapentaenoic acid; 5,8,11,14,17-Icosapentaenoic acid; (5Z,8Z,11Z,14Z,17Z)-Eicosapentaenoate	C20H30O2	map01040 Biosynthesis of unsaturated fatty acids
Com_3884_pos	Normorphine	cpd:C11785	Normorphine	C16H17NO3	map00982 Drug metabolism - cytochrome P450
Com_8479_pos	N6,N6,N6-Trimethyl-L-lysine	cpd:C03793	N6,N6,N6-Trimethyl-L-lysine	C9H20N2O2	map00310 Lysine degradation
Com_74_pos	(+/-)12(13)-DiHOME	cpd:C14829	12,13-DHOME; 12,13-DHOA; (9Z)-12,13-Dihydroxyoctadec-9-enoic acid	C18H34O4	map00591 Linoleic acid metabolism
Com_1070_pos	Dehydroepiandrosterone	cpd:C01227	Dehydroepiandrosterone; 3beta-Hydroxyandrost-5-en-17-one; Dehydroisoandrosterone; DHA; DHEA	C19H28O2	map00140 Steroid hormone biosynthesis;map01100 Metabolic pathways;map04913 Ovarian steroidogenesis;map05200 Pathways in cancer;map05215 Prostate cancer
Com_3850_pos	N-Acetylserotonin	cpd:C00978	N-Acetylserotonin; N-Acetyl-5-hydroxytryptamine	C12H14N2O2	map00380 Tryptophan metabolism;map01100 Metabolic pathways
Com_104_pos	6-Gingerol	cpd:C10462	[6]-Gingerol; (S)-(+)-[6]Gingerol; 6-Gingerol	C17H26O4
Com_5208_pos	Dulcitol	cpd:C01697	Galactitol; Dulcitol; Dulcose	C6H14O6	map00052 Galactose metabolism;map01100 Metabolic pathways
Com_2296_pos	12(S)-HETE	cpd:C14777	12(S)-HETE; (5Z,8Z,10E,14Z)-(12S)-12-Hydroxyeicosa-5,8,10,14-tetraenoic acid; (5Z,8Z,10E,14Z)-(12S)-12-Hydroxyicosa-5,8,10,14-tetraenoic acid	C20H32O3	map00590 Arachidonic acid metabolism;map04913 Ovarian steroidogenesis;map04925 Aldosterone synthesis and secretion
Com_13606_pos	Nicotinamide adenine dinucleotide (NAD+)	cpd:C00003	NAD+; NAD; Nicotinamide adenine dinucleotide; DPN; Diphosphopyridine nucleotide; Nadide; beta-NAD+	C21H28N7O14P2	map00190 Oxidative phosphorylation;map00730 Thiamine metabolism;map00760 Nicotinate and nicotinamide metabolism;map01100 Metabolic pathways;map04152 AMPK signaling pathway;map04211 Longevity regulating pathway;map04212 Longevity regulating pathway - worm;map04925 Aldosterone synthesis and secretion;map04977 Vitamin digestion and absorption
Com_4045_pos	Pleuromutilin	cpd:C09169	Pleuromutilin; Pleuromulin	C22H34O5
Com_5657_pos	Adenosine 3'5'-cyclic monophosphate	cpd:C00575	3',5'-Cyclic AMP; Cyclic adenylic acid; Cyclic AMP; Adenosine 3',5'-phosphate; Adenosine 3',5'-cyclic phosphate; cAMP	C10H12N5O6P	map00230 Purine metabolism;map01522 Endocrine resistance;map04010 MAPK signaling pathway;map04014 Ras signaling pathway;map04015 Rap1 signaling pathway;map04020 Calcium signaling pathway;map04022 cGMP-PKG signaling pathway;map04024 cAMP signaling pathway;map04062 Chemokine signaling pathway;map04072 Phospholipase D signaling pathway;map04114 Oocyte meiosis;map04211 Longevity regulating pathway;ma…
Com_4463_pos	Homoarginine	cpd:C01924	Homoarginine; L-Homoarginine	C7H16N4O2
Com_9849_pos	Guanidineacetic acid	cpd:C00581	Guanidinoacetate; Guanidinoacetic acid; Glycocyamine; N-Amidinoglycine; Guanidoacetic acid	C3H7N3O2	map00260 Glycine, serine and threonine metabolism;map00330 Arginine and proline metabolism;map01100 Metabolic pathways
Com_12082_pos	Testosterone	cpd:C00535	Testosterone; 17beta-Hydroxy-4-androsten-3-one	C19H28O2	map00140 Steroid hormone biosynthesis;map01100 Metabolic pathways;map01522 Endocrine resistance;map04913 Ovarian steroidogenesis;map05200 Pathways in cancer;map05215 Prostate cancer
Com_2188_pos	17alpha-Ethinyl estradiol	cpd:C07534	Ethynyl estradiol; 17alpha-Ethinyl estradiol; Ethinyl estradiol; Ethinylestradiol	C20H24O2
Com_10854_pos	Trehalose	cpd:C01083	alpha,alpha-Trehalose; alpha,alpha'-Trehalose; Trehalose	C12H22O11	map00500 Starch and sucrose metabolism;map01100 Metabolic pathways;map02010 ABC transporters
Com_3226_pos	Estriol	cpd:C05141	Estriol; 1,3,5(10)-Estratriene-3,16-alpha,17beta-triol	C18H24O3	map00140 Steroid hormone biosynthesis;map01100 Metabolic pathways
Com_9996_pos	3-hydroxy-3-methylpentanedioic acid	cpd:C03761	3-Hydroxy-3-methylglutarate; 3-Hydorxy-3-methylglutaric acid; beta-Hydroxy-beta-methylglutaric acid; Dicrotalic acid; 3-Hydroxy-3-methylpentanedioic acid; Meglutol	C6H10O5
Com_8615_pos	Corticosterone	cpd:C02140	Corticosterone; 11beta,21-Dihydroxy-4-pregnene-3,20-dione; Kendall's compound B; Reichstein's substance H	C21H30O4	map00140 Steroid hormone biosynthesis;map01100 Metabolic pathways;map04923 Regulation of lipolysis in adipocytes;map04925 Aldosterone synthesis and secretion;map05020 Prion diseases
Com_3317_pos	Thromboxane B2	cpd:C05963	Thromboxane B2; TXB2	C20H34O6	map00590 Arachidonic acid metabolism;map01100 Metabolic pathways;map04726 Serotonergic synapse;map04976 Bile secretion
Com_3711_pos	Thymine	cpd:C00178	Thymine; 5-Methyluracil	C5H6N2O2	map00240 Pyrimidine metabolism;map01100 Metabolic pathways
Com_12849_pos	Biopterin	cpd:C06313	Biopterin; 2-Amino-6-(1,2-dihydroxypropyl)-4(1H)-pteridinone	C9H11N5O3
Com_28433_pos	Cholesterol	cpd:C00187	Cholesterol; Cholest-5-en-3beta-ol	C27H46O	map00100 Steroid biosynthesis;map00120 Primary bile acid biosynthesis;map00140 Steroid hormone biosynthesis;map00981 Insect hormone biosynthesis;map01100 Metabolic pathways;map04913 Ovarian steroidogenesis;map04925 Aldosterone synthesis and secretion;map04927 Cortisol synthesis and secretion;map04934 Cushing's syndrome;map04975 Fat digestion and absorption;map04976 Bile secretion;map04977 Vitamin…
Com_5_pos	Fenpropimorph	cpd:C18787	Fenpropimorph	C20H33NO
Com_9102_pos	Tetrahydrocortisone	cpd:C05470	Tetrahydrocortisone; Urocortisone	C21H32O5	map00140 Steroid hormone biosynthesis
Com_8189_pos	11-Ketoetiocholanolone	cpd:C14552	11-Ketoetiocholanolone; 3alpha-Hydroxy-5beta-androstane-11,17-dione	C19H28O3
Com_989_pos	Adenosine	cpd:C00212	Adenosine	C10H13N5O4	map00230 Purine metabolism;map01100 Metabolic pathways;map04022 cGMP-PKG signaling pathway;map04024 cAMP signaling pathway;map04071 Sphingolipid signaling pathway;map04080 Neuroactive ligand-receptor interaction;map04270 Vascular smooth muscle contraction;map04923 Regulation of lipolysis in adipocytes;map04924 Renin secretion;map05012 Parkinson's disease;map05032 Morphine addiction;map05034 Alcoh…
Com_3153_pos	Cytidine	cpd:C00475	Cytidine	C9H13N3O5	map00240 Pyrimidine metabolism;map01100 Metabolic pathways
Com_6510_pos	Diphenylamine	cpd:C11016	Diphenylamine; N,N-Diphenylamine	C12H11N
Com_4885_pos	Metanephrine	cpd:C05588	L-Metanephrine	C10H15NO3	map00350 Tyrosine metabolism;map01100 Metabolic pathways
Com_8725_pos	N-Acetyl-D-tryptophan	cpd:C03137	N-Acetyl-D-tryptophan	C13H14N2O3
Com_656_pos	Tiglic acid	cpd:C08279	Tiglic acid; (E)-2,3-Dimethylacrylic acid	C5H8O2
Com_2360_pos	Diosmetin	cpd:C10038	Diosmetin; Luteolin 4'-methyl ether	C16H12O6
Com_9144_pos	Phenylacetylglutamine	cpd:C04148	Phenylacetylglutamine; alpha-N-Phenylacetyl-L-glutamine; N2-(2-Phenylacetyl)-L-glutamine	C13H16N2O4	map00360 Phenylalanine metabolism
Com_252_pos	Reserpine	cpd:C06539	Reserpine	C33H40N2O9
Com_22738_pos	alpha-Ketoglutaric acid	cpd:C00026	2-Oxoglutarate; Oxoglutaric acid; 2-Ketoglutaric acid; alpha-Ketoglutaric acid	C5H6O5	map00020 Citrate cycle (TCA cycle);map00040 Pentose and glucuronate interconversions;map00053 Ascorbate and aldarate metabolism;map00220 Arginine biosynthesis;map00250 Alanine, aspartate and glutamate metabolism;map00300 Lysine biosynthesis;map00340 Histidine metabolism;map00430 Taurine and hypotaurine metabolism;map00471 D-Glutamine and D-glutamate metabolism;map00630 Glyoxylate and dicarboxylat…
Com_1653_pos	9(S)-HOTrE	cpd:C16326	9(S)-HOT; (9S)-(10E,12Z,15Z)-9-Hydroxyoctadecatri-10,12,15-enoic acid; 9(S)-HOTrE	C18H30O3	map00592 alpha-Linolenic acid metabolism
Com_13618_pos	7��-Hydroxytestosterone	cpd:C05291	7alpha-Hydroxytestosterone	C19H28O3	map00140 Steroid hormone biosynthesis
Com_1056_pos	Feruloyl Putrescine	cpd:C10497	Feruloylputrescine; Subaphyllin	C14H20N2O3	map00330 Arginine and proline metabolism
Com_1310_pos	Arecoline	cpd:C10129	Arecoline	C8H13NO2
Com_13342_pos	Morphine	cpd:C01516	Morphine	C17H19NO3	map00982 Drug metabolism - cytochrome P450;map01100 Metabolic pathways;map04080 Neuroactive ligand-receptor interaction
Com_2672_pos	Indole	cpd:C00463	Indole; 2,3-Benzopyrrole	C8H7N	map00380 Tryptophan metabolism;map00400 Phenylalanine, tyrosine and tryptophan biosynthesis;map01100 Metabolic pathways;map04974 Protein digestion and absorption
Com_8938_pos	Estradiol	cpd:C00951	Estradiol-17beta; Estradiol; beta-Estradiol	C18H24O2	map00140 Steroid hormone biosynthesis;map01100 Metabolic pathways;map01522 Endocrine resistance;map04913 Ovarian steroidogenesis;map04915 Estrogen signaling pathway;map04917 Prolactin signaling pathway;map04961 Endocrine and other factor-regulated calcium reabsorption;map05200 Pathways in cancer;map05215 Prostate cancer;map05224 Breast cancer
Com_2929_pos	Tyramine	cpd:C00483	Tyramine; 2-(p-Hydroxyphenyl)ethylamine	C8H11NO	map00350 Tyrosine metabolism;map04080 Neuroactive ligand-receptor interaction;map04974 Protein digestion and absorption
Com_3542_pos	4-Pyridoxic acid	cpd:C00847	4-Pyridoxate; 4-Pyridoxic acid	C8H9NO4	map00750 Vitamin B6 metabolism;map01100 Metabolic pathways
Com_6366_pos	N6-Me-dA	cpd:C03795	N6-Methyl-2'-deoxyadenosine	C11H15N5O3
Com_13830_pos	1-Methyladenosine	cpd:C02494	1-Methyladenosine	C11H15N5O4
Com_931_pos	Cholecalciferol	cpd:C05443	Vitamin D3; Cholecalciferol; Calciol	C27H44O	map00100 Steroid biosynthesis;map01100 Metabolic pathways;map04977 Vitamin digestion and absorption;map05323 Rheumatoid arthritis
Com_23335_pos	Terephthalic Acid	cpd:C06337	Terephthalate; Terephthalic acid; 1,4-Benzenedicarboxylic acid	C8H6O4	map01100 Metabolic pathways
Com_7236_pos	D-Erythrose 4-phosphate	cpd:C00279	D-Erythrose 4-phosphate	C4H9O7P	map00030 Pentose phosphate pathway;map00400 Phenylalanine, tyrosine and tryptophan biosynthesis;map00750 Vitamin B6 metabolism;map01100 Metabolic pathways;map01200 Carbon metabolism;map01230 Biosynthesis of amino acids
Com_1114_pos	Acetophenone	cpd:C07113	Acetophenone; 1-Phenylethanone; Phenyl methyl ketone; Acetylbenzene; Methyl phenyl ketone	C8H8O
Com_2801_pos	3-Succinoylpyridine	cpd:C19569	3-Succinoylpyridine; 4-Oxo-4-(pyridin-3-yl)butanoate	C9H9NO3	map00760 Nicotinate and nicotinamide metabolism;map00980 Metabolism of xenobiotics by cytochrome P450;map05204 Chemical carcinogenesis
Com_189_pos	isoleucine	cpd:C16434	Isoleucine	C6H13NO2
Com_6110_pos	11��-Hydroxyandrosterone	cpd:C14606	3alpha,11beta-Dihydroxy-5alpha-androstane-17-one; 11beta-Hydroxyandrosterone	C19H30O3
Com_8388_pos	P-Coumaroyl Agmatine	cpd:C04498	p-Coumaroylagmatine; N-(4-Guanidinobutyl)-4-hydroxycinnamide; N-(4-Guanidinobutyl)-4-hydroxycinnamamide	C14H20N4O2	map00330 Arginine and proline metabolism
Com_6082_pos	Quinic acid	cpd:C00296	Quinate; Quinic acid; Kinic acid; Chinic acid; L-Quinic acid; L-Quinate; (-)-Quinic acid	C7H12O6	map00400 Phenylalanine, tyrosine and tryptophan biosynthesis
Com_7863_pos	Epigallocatechin gallate	cpd:C09731	Epigallocatechin 3-gallate	C22H18O11	map04152 AMPK signaling pathway
Com_1115_pos	L-Pyroglutamic acid	cpd:C01879	5-Oxoproline; Pidolic acid; Pyroglutamic acid; 5-Pyrrolidone-2-carboxylic acid; Pyroglutamate; 5-Oxo-L-proline; L-Pyroglutamic acid; L-5-Pyrrolidone-2-carboxylic acid	C5H7NO3	map00480 Glutathione metabolism
Com_1111_pos	Cafestol	cpd:C09066	Cafestol	C20H28O3
Com_723_pos	Pantothenic acid	cpd:C00864	Pantothenate; Pantothenic acid; (R)-Pantothenate	C9H17NO5	map00410 beta-Alanine metabolism;map00770 Pantothenate and CoA biosynthesis;map01100 Metabolic pathways;map04977 Vitamin digestion and absorption
Com_72_pos	Oleic acid	cpd:C00712	(9Z)-Octadecenoic acid; (Z)-Octadec-9-enoic acid; Oleate; Oleic acid	C18H34O2	map00061 Fatty acid biosynthesis;map01040 Biosynthesis of unsaturated fatty acids;map04212 Longevity regulating pathway - worm
Com_916_pos	Palmitoylethanolamide	cpd:C16512	Palmitoylethanolamide; Palmidrol	C18H37NO2
Com_1432_pos	DL-Lysine	cpd:C16440	Lysine	C6H14N2O2
Com_148_pos	Caffeine	cpd:C07481	Caffeine; 1,3,7-Trimethylxanthine	C8H10N4O2	map00232 Caffeine metabolism;map01100 Metabolic pathways
Com_2969_pos	��-Lactose	cpd:C00243	Lactose; 1-beta-D-Galactopyranosyl-4-D-glucopyranose; beta-D-Gal-(1->4)-D-Glc; Milk sugar	C12H22O11	map00052 Galactose metabolism;map01100 Metabolic pathways;map02010 ABC transporters;map04973 Carbohydrate digestion and absorption
Com_10113_pos	L-Carnitine	cpd:C00318	L-Carnitine; L-gamma-Trimethyl-beta-hydroxybutyrobetaine; Vitamin BT; 3-Carboxy-2-hydroxy-N,N,N-trimethyl-1-propanaminium hydroxide, inner salt; Levocarnitine; (R)-Carnitine	C7H15NO3	map04976 Bile secretion
Com_1734_pos	Glycitein	cpd:C14536	Glycitein; 7,4'-Dihydroxy-6-methoxyisoflavone	C16H12O5
Com_1559_pos	4-Methyl-5-thiazoleethanol	cpd:C04294	5-(2-Hydroxyethyl)-4-methylthiazole; 4-Methyl-5-(2'-hydroxyethyl)-thiazole; 4-Methyl-5-(2-hydroxyethyl)-thiazole	C6H9NOS	map00730 Thiamine metabolism;map01100 Metabolic pathways
Com_4647_pos	Paracetamol	cpd:C06804	Acetaminophen; Paracetamol	C8H9NO2	map04976 Bile secretion
Com_10153_pos	D-Fructose 6-phosphate	cpd:C00085	D-Fructose 6-phosphate; D-Fructose 6-phosphoric acid; Neuberg ester	C6H13O9P	map00052 Galactose metabolism;map00500 Starch and sucrose metabolism;map01100 Metabolic pathways;map01200 Carbon metabolism;map04152 AMPK signaling pathway;map04922 Glucagon signaling pathway;map04931 Insulin resistance;map05230 Central carbon metabolism in cancer
Com_13690_pos	Ribulose-5-phosphate	cpd:C00199	D-Ribulose 5-phosphate	C5H11O8P	map00030 Pentose phosphate pathway;map00040 Pentose and glucuronate interconversions;map00740 Riboflavin metabolism;map00750 Vitamin B6 metabolism;map01100 Metabolic pathways;map01200 Carbon metabolism;map01230 Biosynthesis of amino acids
Com_2214_pos	N8-Acetylspermidine	cpd:C01029	N8-Acetylspermidine	C9H21N3O
Com_2_pos	Oleamide	cpd:C19670	Oleamide; Oleyl amide; (Z)-9-Octadecenamide	C18H35NO
Com_707_pos	Xanthine	cpd:C00385	Xanthine	C5H4N4O2	map00230 Purine metabolism;map00232 Caffeine metabolism;map01100 Metabolic pathways
Com_13989_pos	lipoamide	cpd:C00248	Lipoamide; Thioctic acid amide	C8H15NOS2
Com_5365_pos	Deoxycytidine	cpd:C00881	Deoxycytidine; 2'-Deoxycytidine	C9H13N3O4	map00240 Pyrimidine metabolism
Com_806_pos	Octanedioic acid	cpd:C08278	Suberic acid; Cork acid; 1,8-Octanedioic acid; Octanedioic acid; 1,6-Hexanedicarboxylic acid	C8H14O4
Com_4662_pos	2-Naphthol	cpd:C11713	2-Naphthol; beta-Naphthol	C10H8O	map00980 Metabolism of xenobiotics by cytochrome P450
Com_88_pos	5-Hydroxyindole-3-acetic acid	cpd:C05635	5-Hydroxyindoleacetate	C10H9NO3	map00380 Tryptophan metabolism;map01100 Metabolic pathways;map04726 Serotonergic synapse
Com_10548_pos	Aloesin	cpd:C08994	Aloesin	C19H22O9
Com_12757_pos	5'-Deoxy-5'-(Methylthio)Adenosine	cpd:C00170	5'-Methylthioadenosine; Methylthioadenosine; S-Methyl-5'-thioadenosine; 5-Methylthioadenosine; 5'-Deoxy-5'-(methylthio)adenosine; Thiomethyladenosine; MTA	C11H15N5O3S	map00270 Cysteine and methionine metabolism;map01100 Metabolic pathways
Com_1239_pos	5��-Dihydrotestosterone	cpd:C03917	Dihydrotestosterone; 17beta-Hydroxyandrostan-3-one; Androstanolone; 17beta-Hydroxy-5alpha-androstan-3-one	C19H30O2	map00140 Steroid hormone biosynthesis;map05200 Pathways in cancer;map05215 Prostate cancer
Com_6563_pos	Pantetheine	cpd:C00831	Pantetheine; (R)-Pantetheine	C11H22N2O4S	map00770 Pantothenate and CoA biosynthesis
