# Supplementary material for: Gut microbiota and metabolic status during pregnancy in captive Asian elephants
Source: Front Vet Sci. 2026 Mar 9;13:1749490. doi: 10.3389/fvets.2026.1749490 (PMC13007507; doi:10.3389/fvets.2026.1749490)
Supplement: Supplementary file 10 [file Data_Sheet_10.xls]

Compound_ID	Name	Formula	Molecular Weight	RT [min]	m/z	mzCloud_Results	mzVault_Results	MassList_Results	Class_I	Class_II	Class_III	Class_IV	FC	log2FC	Pvalue	ROC	VIP	Up.Down	pos_A1	pos_A2	pos_A3	pos_A4	pos_A5	pos_A6
Com_3441_pos	16��-Hydroxydehydroepiandrosterone	C19 H28 O3	299.25417	8.267	300.26139	Invalid mass	No results	No results	Lipids and lipid-like molecules	Steroids and steroid derivatives	Androstane steroids	Androgens and derivatives	0.245444841478551	-2.026529249028862	0.00038035005528056	1	2.18955096771827	down	991889.0444059593	806780.9933243319	925120.1577862564	3569343.5558432685	4323125.819502988	3204892.3744812687
Com_5300_pos	(-)-Epigallocatechin	C15 H14 O7	306.07418	5.102	307.08142	Full match	Full match	No results	Phenylpropanoids and polyketides	Flavonoids	Flavans	Epigallocatechins	0.176542975389013	-2.5019086772056225	0.000734569849942013	1	1.30868473065611	down	204948.4647037949	161544.84209447855	249327.3020686789	1125113.22329008	1452621.9714800061	910484.0759768179
Com_1525_pos	octadec-9-ynoic acid	C18 H32 O2	262.22946	8.289	263.23673	Invalid mass	No results	No results					0.248824196348355	-2.006801310968478	0.00102586583747647	1	1.79240109554544	down	16882037.27212604	19422294.8826425	13878646.910878386	77843657.85753742	71386987.7506778	52449817.15269154
Com_9574_pos	2'-Deoxyguanosine	C10 H13 N5 O4	267.09683	4.439	268.10403	Full match	Full match	Full match	Nucleosides, nucleotides, and analogues	Purine nucleosides	Purine 2'-deoxyribonucleosides	Purine 2'-deoxyribonucleosides	3.24113870905753	1.6965007641260608	0.00197819881542718	1	1.5206754273849	up	7337018.686816612	10708176.256745737	9265736.191060012	2303849.0123221595	2656201.5564286476	3466287.698815622
Com_4562_pos	1-(4-chlorophenyl)-2-phenylethan-1-one	C14 H11 Cl O	252.03103	6.104	235.02775	Invalid mass	No results	No results					0.0533664074065	-4.227924296516346	0.00212151739015651	1	1.91128331112365	down	1045954.7906499567	476885.55476114753	581080.3727762201	6586902.878302598	15617459.128989523	17219703.063482463
Com_2755_pos	4-cyclopropyl-5-sulfanyl-4H-1,2,4-triazol-3-ol	C5 H7 N3 O S	157.03304	1.397	158.04032	Invalid mass	No results	No results					24.4279699509748	4.610462070512494	0.00291543062050638	1	1.9007553009737	up	9921421.392168814	12172267.575404046	22814077.088368665	293447.9655878368	1040207.2969870855	504719.60631791403
Com_3686_pos	Inosine	C10 H12 N4 O5	268.08062	3.65	269.0879	Full match	Full match	Full match	Nucleosides, nucleotides, and analogues	Purine nucleosides	Not available	Purine nucleosides	9.11611426353606	3.188419007798	0.00420420058348051	1	1.66899850099392	up	33227170.77156009	29532980.58956703	44209784.34896044	2297118.584525125	5185958.331447631	4251082.246331873
Com_4719_pos	��-Lapachone	C15 H14 O3	264.07246	5.103	265.07973	Invalid mass	No results	No results	Organoheterocyclic compounds	Naphthopyrans	Naphthopyranones	Naphthopyranones	0.437920839559554	-1.19125798920767	0.00472316749963745	1	1.84794224397776	down	8285517.226806996	6643453.752179137	5678272.534805579	16456815.408964625	13188514.33729634	17411676.114701904
Com_989_pos	Adenosine	C10 H13 N5 O4	267.09658	3.518	268.10386	Full match	Full match	Full match	Nucleosides, nucleotides, and analogues	Purine nucleosides	Not available	Purine nucleosides	7.82370944320025	2.9678527924990115	0.0053159385809094	1	2.00208841364772	up	313585157.0866001	661691775.9031903	424586536.5315609	69274938.02072589	58405647.35323358	51245214.42526513
Com_547_pos	Carbendazim	C9 H9 N3 O2	191.0696	5.314	192.07688	Full match	No results	No results	Organoheterocyclic compounds	Benzimidazoles	2-benzimidazolylcarbamic acid esters	2-benzimidazolylcarbamic acid esters	0.159743400069921	-2.6461717686170685	0.00549076412209931	1	2.03529577702855	down	10995836.492605444	7144560.491185981	14665472.081519615	45965630.38531077	104250620.42976521	55149786.53577256
Com_5688_pos	Methyl 3-indolyacetate	C11 H11 N O2	189.07919	6.065	190.08624	No results	No results	Full match	Organoheterocyclic compounds	Indoles and derivatives	Indolyl carboxylic acids and derivatives	Indole-3-acetic acid derivatives	1.91556864641012	0.9377727271770409	0.00847598336236615	1	1.7072689262921	up	2502976.4049803386	2907369.757091155	2133619.0933472035	1165106.8339153926	1187193.1142743365	1585938.0625213485
Com_2791_pos	5,6-dimethyl-4-oxo-4H-pyran-2-carboxylic acid	C8 H8 O4	168.04272	5.339	169.04991	Full match	Full match	Full match					13.4758286612481	3.7523020853950277	0.00862590975123214	1	2.09048695016594	up	20808963.99870686	8116527.248063534	30767736.22014774	896693.7158127691	2251617.150951067	1281340.8427874597
Com_476_pos	Pipecolic acid	C6 H11 N O2	129.07905	1.497	130.08632	Full match	Full match	Full match	Organic acids and derivatives	Carboxylic acids and derivatives	Amino acids, peptides, and analogues	Alpha amino acids	0.293835462479078	-1.7669195721882633	0.01053602056073	1	2.14420589956442	down	64875667.59636862	64389218.57325778	54550210.30412199	148012383.1485149	248616631.15093744	228942504.2739271
Com_1741_pos	Guanine	C5 H5 N5 O	151.04939	3.656	152.05667	Full match	Full match	Full match	Organoheterocyclic compounds	Imidazopyrimidines	Purines and purine derivatives	Purines and purine derivatives	8.18019494236271	3.0321352244663844	0.0108181258234187	1	1.58293615043511	up	51774399.25685835	108886730.03851157	36520713.77465577	5519081.552033379	8807906.51431938	9777797.266925981
Com_583_pos	D-Ala-D-Ala	C6 H12 N2 O3	160.08489	1.48	161.09213	No results	No results	Full match	Organic acids and derivatives	Carboxylic acids and derivatives	Amino acids, peptides, and analogues	Dipeptides	2.48988514251448	1.3160791928368702	0.0111070984527401	1	1.65416189121306	up	13101863.018520575	17644008.615337342	14123519.253733324	7422114.383637948	4415501.259413629	6183051.303166937
Com_705_pos	1-Aminocyclohexanecarboxylic acid	C7 H13 N O2	143.0947	1.505	144.10197	Full match	No results	No results	Organic acids and derivatives	Carboxylic acids and derivatives	Amino acids, peptides, and analogues	L-alpha-amino acids	2.14681260310833	1.1021962627543196	0.0141506931758545	1	1.85082028823186	up	151506114.5954138	95914892.60145305	136374584.24370256	63689612.86779348	48632300.678428866	66452699.05148573
Com_923_pos	DL-Carnitine	C7 H15 N O3	161.10521	1.477	162.11249	Full match	Full match	Full match	Organic nitrogen compounds	Organonitrogen compounds	Quaternary ammonium salts	Carnitines	2.76900050146427	1.4693653149760424	0.015259432676364	1	1.86802920574082	up	49159895.5454366	61134151.934850626	92942852.37303405	27930729.451727312	18687002.631093625	26779473.78472883
Com_806_pos	Octanedioic acid	C8 H14 O4	174.08924	5.696	197.07833	No results	No results	Full match	Lipids and lipid-like molecules	Fatty Acyls	Fatty acids and conjugates	Medium-chain fatty acids	0.0714389154935152	-3.80714601054744	0.0161200136078329	1	1.99862617248618	down	5256904.507848927	3918510.9631258724	1500167.357044362	49379813.798060395	44463355.158851005	55593349.700601295
Com_74_pos	(+/-)12(13)-DiHOME	C18 H34 O4	296.23472	8.148	297.24168	Invalid mass	No results	No match	Lipids and lipid-like molecules	Fatty Acyls	Fatty acids and conjugates	Long-chain fatty acids	0.125673926667004	-2.9922427273086525	0.0178378834343372	1	2.00986605595259	down	59603496.059008315	79754209.84321518	20682570.967363678	290777018.79227483	611727629.2501434	370951836.6399086
Com_2367_pos	gamma-Glutamylmethionine	C10 H18 N2 O5 S	278.09383	4.926	279.10111	No results	Full match	No results	Organic acids and derivatives	Carboxylic acids and derivatives	Amino acids, peptides, and analogues	Dipeptides	31.9198181677548	4.996380528113486	0.0207966856707403	1	1.70655999313464	up	71281364.05061762	26951618.024227038	24542708.845211364	212196.9523882083	2456049.1484801825	1178132.0418518323
Com_10153_pos	D-Fructose 6-phosphate	C6 H13 O9 P	260.02985	1.546	261.0371	No results	No results	Full match					0.490577003517383	-1.027448487753006	0.0209640650455243	1	1.42315908740704	down	4050661.6279754145	3352700.731530119	2558957.9381961585	5904354.88788127	5662179.194832522	8740818.741150666
Com_723_pos	Pantothenic acid	C9 H17 N O5	219.11087	5.091	220.11813	Full match	Full match	Full match	Organic oxygen compounds	Organooxygen compounds	Alcohols and polyols	Secondary alcohols	4.88661241729151	2.288834681456701	0.0210963514943673	1	2.07492291194317	up	93649410.4038071	55425384.50305414	122397000.5007247	19000504.16920203	17570925.989706922	18982759.988639932
Com_294_pos	Hypoxanthine	C5 H4 N4 O	136.03848	2.155	137.04575	Full match	Full match	Full match	Organoheterocyclic compounds	Imidazopyrimidines	Purines and purine derivatives	Hypoxanthines	0.424848703670321	-1.234978932050359	0.0231038768347058	1	1.26496959101053	down	87692453.81211947	133445702.93530573	80323755.94303468	257874515.9558414	229986319.9583083	221713914.07588923
Com_1010_pos	Isoproterenol	C11 H17 N O3	211.12069	5.619	212.128	No results	No results	Full match	Benzenoids	Phenols	Benzenediols	Catechols	2.93370251393208	1.5527225849055328	0.0243375432268623	1	1.87002787137731	up	22367878.761754718	12040416.180428214	11372403.2927962	5428167.5231364835	5999273.015351132	4177651.66754477
Com_22738_pos	alpha-Ketoglutaric acid	C5 H6 O5	146.02146	2.265	129.01816	No results	No results	Full match	Organic acids and derivatives	Keto acids and derivatives	Gamma-keto acids and derivatives	Gamma-keto acids and derivatives	3.43750219052824	1.7813606328739606	0.0255624442368535	1	1.41027448946137	up	4628840.359251421	6264559.475212609	2813042.600247494	834215.9068462712	1073631.1186648433	2079479.1418666146
Com_1543_pos	Prolylleucine	C11 H20 N2 O3	228.14734	2.182	229.15462	Full match	No results	Full match	Organic acids and derivatives	Carboxylic acids and derivatives	Amino acids, peptides, and analogues	Dipeptides	36.0310640489148	5.171169352131544	0.0269627597287933	1	1.91764939084947	up	340461636.597718	41096780.42841364	128052575.57820834	6038914.005387284	4596349.287691164	3508393.189353097
Com_1316_pos	Solvent blue 4	C33 H33 N3 O	469.25736	5.622	470.26463	Invalid mass	No results	No results	Benzenoids	Naphthalenes	Not available	Naphthalenes	0.0975853423051402	-3.3571917240742146	0.0272388990109257	1	1.38255885009119	down	661418.2922421807	1767853.9942187103	651537.5482675686	3793641.6737650367	20804569.511575565	6972204.636894835
Com_866_pos	Epicatechin	C15 H14 O6	290.07909	5.299	291.08637	Full match	Full match	No results	Phenylpropanoids and polyketides	Flavonoids	Flavans	Catechins	0.199738800680943	-2.3238134811209545	0.0275549762631371	1	1.0918058186132	down	737836.2090343676	1295886.9984841407	872405.946708765	2368721.626616411	4647715.893543239	7533210.04115438
Com_4825_pos	3,5-di(methylthio)isothiazole-4-carboxamide	C6 H8 N2 O S3	241.95961	1.401	242.96689	Invalid mass	No results	No results					6.45577101602279	2.690589407626371	0.028174104104873	1	1.22348886996764	up	1996710.8989023708	4573267.508709205	1226910.27100295	169560.42446713778	364486.61945218197	673692.304217901
Com_364_pos	o-Cresol	C7 H8 O	108.05749	6.154	109.06477	No results	No results	Full match	Benzenoids	Phenols	Cresols	Ortho cresols	8.13124786598304	3.023476773200322	0.0285554093964959	1	1.99368325659013	up	178445821.3119797	127911659.5573431	137390736.30110008	22415067.88132546	6730491.416911771	25427640.840801336
Com_21609_pos	Cyclohexylsulfamate	C6 H13 N O3 S	179.06192	1.506	180.06919	No results	No results	Full match	Organic acids and derivatives	Sulfamic acid derivatives	Cyclamates	Cyclamates	0.239595907292864	-2.061324830244463	0.0291641462622995	1	1.79767142711434	down	347556.7207178463	482611.24078101	315125.4112407954	816014.7455534736	2078697.394402743	1885391.9347754654
Com_9181_pos	2-{[2-(1H-indol-3-yl)ethyl]ethanimidoyl}phenol	C18 H18 N2 O	278.14165	6.199	279.14895	Full match	No results	No results					0.30812651249149	-1.698405271664995	0.0298424358456839	1	1.16233416231832	down	349301.43637564953	285645.24245667347	451474.0116801991	821585.9747560901	1826408.9592366875	877896.6932086571
Com_152_pos	Styrene	C8 H8	104.06266	5.158	105.06995	No results	No results	Full match	Benzenoids	Benzene and substituted derivatives	Styrenes	Styrenes	0.123227681472632	-3.020601720044356	0.0307841872158317	1	1.45259047193727	down	41657876.880796745	6916026.592863497	16630691.479677735	139842957.6427583	118948762.86211629	270347464.5719754
Com_10375_pos	Galangin	C15 H10 O5	270.05277	5.725	271.06001	Full match	No results	No results	Phenylpropanoids and polyketides	Flavonoids	Flavones	Flavonols	0.169954101780233	-2.556782913669204	0.0311087131444032	1	1.76407488582731	down	535788.1215454948	776447.4559215533	541129.3769120855	6324150.46102519	1972455.7166510073	2608484.873175366
Com_2621_pos	LPE 15:1	C20 H40 N O7 P	437.25408	8.315	438.26139	No results	Full match	No results	Lipids and lipid-like molecules	Glycerophospholipids	Glycerophosphoethanolamines	1-acyl-sn-glycero-3-phosphoethanolamines	10.4237571100289	3.381803467229208	0.0312840209582987	1	1.72660847556435	up	8471115.597863225	6378252.054448578	31261494.57581863	447923.9255841783	2748040.910588553	1227666.8487756953
Com_2153_pos	tetranor-PGFM	C16 H26 O7	312.15474	5.978	313.16228	Invalid mass	No results	No results	Lipids and lipid-like molecules	Fatty Acyls	Eicosanoids	Prostaglandins and related compounds	8.01733943756898	3.0031235562512677	0.0330255287954596	1	2.03352165952278	up	28043197.107128453	6289059.382287195	19927945.54306581	2707581.2482311237	2641937.1790295937	1418337.9738565944
Com_8725_pos	N-Acetyl-D-tryptophan	C13 H14 N2 O3	246.10052	5.202	247.10779	No results	No results	Full match	Organic acids and derivatives	Carboxylic acids and derivatives	Amino acids, peptides, and analogues	N-acyl-alpha amino acids	0.32962311482164	-1.6011106798259638	0.0336038625892359	1	1.7436181101782	down	2652972.621782711	3800409.369853511	4835865.750601182	6601462.152380806	16273078.562359834	11374415.849928802
Com_707_pos	Xanthine	C5 H4 N4 O2	152.03342	2.313	153.0407	Full match	Full match	Full match	Organoheterocyclic compounds	Imidazopyrimidines	Purines and purine derivatives	Xanthines	0.186235831282242	-2.4247974245684056	0.0336104654310491	1	1.54309543086068	down	26366178.392069664	65260687.0440431	14926476.81208685	114540485.61322604	317262207.0369959	140339314.15144917
Com_2969_pos	��-Lactose	C12 H22 O11	359.14279	1.53	360.15003	Invalid mass	Invalid mass	No results	Organic oxygen compounds	Organooxygen compounds	Carbohydrates and carbohydrate conjugates	O-glycosyl compounds	0.176314694099638	-2.503775380743818	0.0347834785225009	1	1.38631481300396	down	2254881.415714088	637432.4164655731	2346343.992441262	15557304.362549324	9533555.69552632	4621115.176730897
Com_16396_pos	Dl-Lanthionine	C6 H12 N2 O4 S	208.05274	4.471	191.04945	No results	No results	Full match	Organic acids and derivatives	Carboxylic acids and derivatives	Amino acids, peptides, and analogues	Cysteine and derivatives	0.0655852411077425	-3.930484993471972	0.036960783795104	1	1.75084338522786	down	693987.0178529912	363473.4801760051	371505.7530670799	10711573.774916844	9317260.359045897	1759089.9013944103
Com_4571_pos	6-(Dimethylamino)purine	C7 H9 N5	163.0859	4.852	164.09319	No results	No results	Full match	Organoheterocyclic compounds	Imidazopyrimidines	Purines and purine derivatives	Xanthines	9.0578237468049	3.179164466735732	0.0380855144238099	1	2.05434863639442	up	3655580.8077797894	16860019.620943725	7571893.197658231	860553.5541646243	1000872.2155198366	1239483.9423519922
Com_1210_pos	2,6-Dihydroxypurine	C5 H4 N4 O2	152.0335	1.537	153.04078	No results	No results	Full match	Organoheterocyclic compounds	Imidazopyrimidines	Purines and purine derivatives	Hypoxanthines	0.156951401983728	-2.671610178895413	0.0381094730640641	1	1.55860835356907	down	3741822.4790564505	15198156.16352232	2854811.406676653	29004802.825489085	74670903.64170727	35187596.27357783
Com_4652_pos	L-Asparagine	C4 H8 N2 O3	132.0535	1.516	133.06076	No results	No results	Full match	Organic acids and derivatives	Carboxylic acids and derivatives	Amino acids, peptides, and analogues	Asparagine and derivatives	7.1321917469392	2.834345489928649	0.0386866226551901	1	1.78500400081844	up	12860936.282810021	3342312.592606357	14646488.272923296	1161489.0284861317	923621.6853497488	2240311.013864992
Com_2662_pos	10-Undecenoic acid	C11 H20 O2	184.14628	6.436	185.15356	No results	No results	Full match	Lipids and lipid-like molecules	Fatty Acyls	Fatty acids and conjugates	Medium-chain fatty acids	1.44967789454732	0.5357323819219443	0.0442684245286354	1	1.28571938054028	up	22488262.943075765	31159786.446748175	26429489.781293646	18607612.640649773	20992056.013081193	15638491.128047766
Com_3153_pos	Cytidine	C9 H13 N3 O5	243.08547	1.862	244.09275	Full match	Full match	Full match	Nucleosides, nucleotides, and analogues	Pyrimidine nucleosides	Not available	Pyrimidine nucleosides	7.81308127636977	2.9658916220496194	0.0445689314324875	1	1.52520174518987	up	7542705.6796178995	23415242.051169515	4121068.3581653275	2466742.5315323337	1025797.0817643786	997240.3913024019
Com_1131_pos	Anandamide (AEA)	C22 H37 N O2	347.2797	9.851	348.28697	Invalid mass	No results	No results	Organic nitrogen compounds	Organonitrogen compounds	Amines	N-acylethanolamines	2.54573934159672	1.3480847091697337	0.0446297920554233	1	1.74221767067314	up	46492801.9633007	29251927.04060634	62227618.65597395	16247765.727331446	20621476.703102507	17328116.036495026
Com_456_pos	Carvone	C10 H14 O	150.10442	6.153	151.11171	Full match	Full match	No results	Lipids and lipid-like molecules	Prenol lipids	Monoterpenoids	Menthane monoterpenoids	8.19432005805943	3.0346242434598367	0.0447540555031706	1	1.75228614711222	up	161497128.0705988	35519534.52706982	118990298.12577765	10653526.733316528	11919809.232517418	15990810.721680552
Com_23444_pos	4-acetyl-4-(ethoxycarbonyl)heptanedioic acid	C12 H18 O7	296.08556	5.23	297.09283	Invalid mass	No results	No results					0.129922177416688	-2.9442803783574387	0.047314867661786	1	1.58705648577388	down	37782.73352481296	48510.02903690576	120602.5513374812	559925.0176559369	884239.5715774975	148291.12551064734
Com_97_pos	8-Hydroxyquinoline	C9 H7 N O	145.05274	5.551	146.06001	Full match	Full match	No results	Organoheterocyclic compounds	Quinolines and derivatives	8-hydroxyquinolines	8-hydroxyquinolines	0.405882684368619	-1.3008653013124234	0.0480377028641915	1	1.03948817350105	down	46688134.40553923	64801602.67155152	103718163.24182141	188003373.6201665	232740164.14688757	109478392.37929933
