# Supplementary material for: Gut microbiota and metabolic status during pregnancy in captive Asian elephants
Source: Front Vet Sci. 2026 Mar 9;13:1749490. doi: 10.3389/fvets.2026.1749490 (PMC13007507; doi:10.3389/fvets.2026.1749490)
Supplement: Supplementary file 11 [file Data_Sheet_11.xls]

Compound_ID	Name	Formula	Molecular Weight	RT [min]	m/z	mzCloud_Results	mzVault_Results	MassList_Results	Class_I	Class_II	Class_III	Class_IV	FC	log2FC	Pvalue	ROC	VIP	Up.Down	pos_A1	pos_A2	pos_A3	pos_A7	pos_A8	pos_A9	pos_A10
Com_364_pos	o-Cresol	C7 H8 O	108.05749	6.154	109.06477	No results	No results	Full match	Benzenoids	Phenols	Cresols	Ortho cresols	6.11930367754881	2.61336749636544	0.00178051344322976	1	2.13549028952765	up	178445821.3119797	127911659.5573431	137390736.30110008	26920869.697834454	32623350.795173522	11378120.548618298	25765831.459328044
Com_166_pos	15-Deoxy-��12,14-prostaglandin A1	C20 H30 O3	300.20856	9.736	301.21584	Invalid mass	No match	No match	Lipids and lipid-like molecules	Fatty Acyls	Eicosanoids	Prostaglandins and related compounds	0.234978716076597	-2.0893980087411603	0.00178456992638619	1	1.0306080262469	down	76061186.2830859	71118400.58910412	45145605.05733824	406128283.6365018	239678483.30727258	239746270.93913352	205752564.26269132
Com_523_pos	Nervonic ceramide	C42 H81 N O3	669.61655	10.03	670.62386	Invalid mass	No results	No results	Lipids and lipid-like molecules	Sphingolipids	Ceramides	Ceramides	4.48603973523788	2.1654423991974254	0.00186451542142409	1	2.45903906961946	up	100648235.48191616	119990198.48660274	124730908.30963597	36340885.36296397	29608545.78007134	20893814.11008813	15806861.199055562
Com_1345_pos	Etiocholanolone	C19 H30 O2	272.21388	9.734	273.22115	Invalid mass	No results	No results	Lipids and lipid-like molecules	Steroids and steroid derivatives	Androstane steroids	Androgens and derivatives	0.331745286840463	-1.5918521257506508	0.00629020546011604	1	1.46492945918054	down	12624166.407701334	12549717.579923691	13037840.500854695	57321643.27947016	34681447.4573055	34223549.34853447	27351927.585919846
Com_2061_pos	Ranolazine	C24 H33 N3 O4	427.24435	6.317	428.25163	Invalid mass	No results	No results	Benzenoids	Phenol ethers	Anisoles	Anisoles	0.087765657414359	-3.5101996642549764	0.00689005091767843	1	2.24801652889039	down	884630.3948902155	1023270.3615332205	1295835.60386223	17042295.21626431	5756510.01200735	21134704.350368846	4737560.703595218
Com_83_pos	7-(2-hydroxypropan-2-yl)-1,4a-dimethyl-decahydronaphthalen-1-ol	C15 H28 O2	222.19824	8.468	223.20547	Invalid mass	No results	No results					0.179784041221371	-2.4756631311685924	0.00929162457435869	1	1.89454516834094	down	70912484.92093353	65258115.033102505	165506672.98913977	927999197.9899226	286798673.1027027	533515922.4390788	489016957.2491924
Com_806_pos	Octanedioic acid	C8 H14 O4	174.08924	5.696	197.07833	No results	No results	Full match	Lipids and lipid-like molecules	Fatty Acyls	Fatty acids and conjugates	Medium-chain fatty acids	0.0833899285626095	-3.583983037401852	0.00939718962147398	1	2.38613283930377	down	5256904.507848927	3918510.9631258724	1500167.357044362	56872111.452026166	24417389.762323745	48550608.93985698	40853289.90874983
Com_14952_pos	13,14-dihydro-15-keto-tetranor Prostaglandin E2	C16 H26 O5	320.16005	6.669	321.16733	Invalid mass	No results	No results					2.11958850830424	1.0837842107079705	0.0102537094734005	1	1.80984530420643	up	4170930.027297482	2761262.914709581	3539092.7737751184	1342512.8485366213	1723844.181414771	1734294.4926782937	1786341.2983870336
Com_2367_pos	gamma-Glutamylmethionine	C10 H18 N2 O5 S	278.09383	4.926	279.10111	No results	Full match	No results	Organic acids and derivatives	Carboxylic acids and derivatives	Amino acids, peptides, and analogues	Dipeptides	22.7319075822981	4.5066468500526575	0.0103561395448053	1	2.21860016899144	up	71281364.05061762	26951618.024227038	24542708.845211364	1768101.0609246804	224887.26835427326	239573.54666456004	4968810.056177986
Com_9076_pos	1-Methylhistidine	C7 H11 N3 O2	169.0852	1.449	170.09246	No results	No results	Full match	Organic acids and derivatives	Carboxylic acids and derivatives	Amino acids, peptides, and analogues	Histidine and derivatives	2.63544255100418	1.398045243657384	0.011673804803226	1	1.7314971620341	up	8600038.622031504	14099084.68746195	15191370.76986657	5070008.763465872	6608172.228900869	4409768.368250703	3081756.5975830993
Com_4004_pos	R-1 Methanandamide phosphate	C23 H40 N O5 P	441.25947	6.441	442.26675	Invalid mass	No results	No results	Organic acids and derivatives	Organic phosphoric acids and derivatives	Phosphate esters	Phosphoethanolamines	0.0797989437673988	-3.647486538961446	0.0143110005489931	1	2.21411498170227	down	306830.4062183629	1644122.2990404693	928070.9507664016	15405428.103301622	5368353.153996658	22252531.363699835	5078311.66103295
Com_2662_pos	10-Undecenoic acid	C11 H20 O2	184.14628	6.436	185.15356	No results	No results	Full match	Lipids and lipid-like molecules	Fatty Acyls	Fatty acids and conjugates	Medium-chain fatty acids	1.66759026919226	0.7377648587958611	0.0161054862301668	1	2.31047308439767	up	22488262.943075765	31159786.446748175	26429489.781293646	20563059.123696007	14492310.712669862	12148092.730626747	16823087.71977163
Com_3029_pos	Dehydroepiandrosterone (DHEA)	C19 H28 O2	270.19816	9.612	271.2054	Invalid mass	No results	No results	Lipids and lipid-like molecules	Steroids and steroid derivatives	Androstane steroids	Androgens and derivatives	0.239495866899149	-2.0619273360263346	0.0162165255391567	1	2.14429037052507	down	5114571.198849013	3106749.8497198666	1964205.3153326097	17937562.50837629	9375516.415896745	12405198.621883597	16987092.756764434
Com_9176_pos	XLR11 N-(4-hydroxypentyl) metabolite-d5	C21 H23 [2]H5 F N O2	350.24309	8.29	351.25036	Full match	No results	No results					0.495256708833145	-1.0137515766433673	0.0184040907601896	1	2.07401979838916	down	6271207.208767349	6778168.722137832	9603324.69107789	13274808.049787665	15338832.400735497	14803819.798226746	17568287.729247823
Com_8938_pos	Estradiol	C18 H24 O2	272.17729	8.451	273.18459	No results	No results	Full match	Lipids and lipid-like molecules	Steroids and steroid derivatives	Estrane steroids	Estrogens and derivatives	0.497723461274703	-1.0065837017102488	0.0184434494539575	1	1.97920728568341	down	2050041.222349249	3093895.695703165	2480270.0851100334	7726472.881646973	4655519.327590962	4022129.3036987055	4020090.1798678706
Com_923_pos	DL-Carnitine	C7 H15 N O3	161.10521	1.477	162.11249	Full match	Full match	Full match	Organic nitrogen compounds	Organonitrogen compounds	Quaternary ammonium salts	Carnitines	2.41249680931927	1.2705270343258743	0.0195244594533502	1	2.09980723487883	up	49159895.5454366	61134151.934850626	92942852.37303405	33029474.26459156	36143366.282290585	18852843.353091333	24298830.72362294
Com_6191_pos	7-{[(2E)-3,7-dimethylocta-2,6-dien-1-yl]oxy}-2H-chromen-2-one	C19 H22 O3	298.15744	6.583	299.16471	Full match	No results	No results					0.0495136270777707	-4.336030553230718	0.020380759376345	1	1.90818922707782	down	203991.76388756325	160623.0809535501	224982.87375943668	4152816.359750943	833592.3342119663	9807524.327130778	1083116.1442326717
Com_19027_pos	5-Phenylvaleric Acid	C11 H14 O2	178.09854	8.469	357.20398	No results	No results	Full match	Lipids and lipid-like molecules	Fatty Acyls	Fatty acids and conjugates	Medium-chain fatty acids	1.44944428209215	0.5354998760041124	0.0212403437989269	1	1.09656975532547	up	3520839.8045516917	2865597.871311355	2821975.7302256823	1947868.5223653817	1707208.9567336647	2584941.683954711	2230733.8649477907
Com_597_pos	4-oxododecanedioic acid	C12 H20 O5	266.11298	5.842	267.12025	Invalid mass	No results	No results					1.80114707143715	0.8489159883347618	0.0271041680623744	1	1.65040126863514	up	194354769.0138523	162652576.43432572	143738190.37867734	81416188.16133364	138089812.46659237	60902918.98501338	90277475.19827096
Com_2008_pos	N-(1-methyl-3-phenyl-1H-pyrazol-5-yl)-N'-(2-thienyl)urea	C15 H14 N4 O S	336.04584	1.488	337.05311	Invalid mass	No results	No results					0.118502241445517	-3.0770137472258616	0.0273041020596065	1	1.81198128776746	down	1846411.5051310905	4287698.410458975	830269.1083025581	44377079.52453277	19410362.33255427	6732404.673683117	7840179.28184549
Com_7229_pos	3-N-Methyl-L-histidine	C7 H13 N3 O3	187.09574	1.489	170.09243	No results	No results	Full match	Organic acids and derivatives	Carboxylic acids and derivatives	Amino acids, peptides, and analogues	Histidine and derivatives	2.72285563760832	1.445120494527283	0.0288111456814623	1	1.61760500364407	up	15161380.842793588	25096078.82612445	15191370.76986657	13052595.749932459	6608172.228900869	4409768.368250703	3081756.5975830993
Com_2787_pos	Docosahexaenoic acid	C22 H32 O2	328.23756	8.003	329.24484	Invalid mass	No results	No results	Lipids and lipid-like molecules	Fatty Acyls	Fatty acids and conjugates	Very long-chain fatty acids	0.38903237837117	-1.3620378621139722	0.0310931265952055	1	2.3963904625511	down	29195863.315785494	15769898.700756732	14200852.703075055	64753848.50658038	38882845.561601855	47434280.52920439	51711169.028945886
Com_9144_pos	Phenylacetylglutamine	C13 H16 N2 O4	264.1102	8.007	265.11747	No results	No results	Full match	Organic acids and derivatives	Carboxylic acids and derivatives	Amino acids, peptides, and analogues	N-acyl-alpha amino acids	0.359333168063568	-1.4766059861759855	0.0376527512153204	0.916666666666667	1.28369996156192	down	1032432.125055681	2146638.6328431596	1600837.0350997201	6936719.123111166	5371606.691442276	3394331.3242644314	2033558.0427912225
Com_74_pos	(+/-)12(13)-DiHOME	C18 H34 O4	296.23472	8.148	297.24168	Invalid mass	No results	No match	Lipids and lipid-like molecules	Fatty Acyls	Fatty acids and conjugates	Long-chain fatty acids	0.219487343924386	-2.18779034138612	0.0378680267838788	1	1.85640292149109	down	59603496.059008315	79754209.84321518	20682570.967363678	327955275.28789353	104345939.17779157	332236206.4120839	207669140.1512273
Com_1410_pos	2-[5-(2-hydroxypropyl)oxolan-2-yl]propanoic acid	C10 H18 O4	224.10229	5.695	225.10957	Invalid mass	No results	No results					1.88277641988352	0.9128616897681573	0.0401070879846718	0.833333333333333	1.56178999471073	up	56922681.12198313	55224865.406163625	86018657.27561878	22562319.028567336	57137699.66053	31956348.921613168	28679788.228778098
Com_2168_pos	D-(+)-Maltose	C12 H22 O11	364.0981	1.459	365.10537	Invalid mass	No results	No results	Organic oxygen compounds	Organooxygen compounds	Carbohydrates and carbohydrate conjugates	O-glycosyl compounds	0.0932372373718007	-3.4229499318657495	0.0440476135284009	1	1.73838988775512	down	1455339.7064375335	4216885.69670346	896162.3486247616	4372212.720401043	6948057.898805978	67302583.60699223	15307967.648800451
Com_114_pos	Choline	C5 H13 N O	103.09972	1.391	104.10699	Full match	Full match	No results	Organic nitrogen compounds	Organonitrogen compounds	Quaternary ammonium salts	Cholines	0.187064351786462	-2.418393439574024	0.0445437700723503	1	2.14062636403395	down	76710693.79243447	203637845.91038817	37533529.1817811	652862768.063132	346831921.0213254	942670764.3085427	323393652.8456376
Com_7761_pos	3-Acetoxyurs-12-en-23-oic acid	C32 H50 O4	498.36815	8.123	499.37543	Invalid mass	No results	No results	Lipids and lipid-like molecules	Prenol lipids	Triterpenoids	Triterpenoids	0.598810870061294	-0.7398276843774976	0.0455350152653327	1	2.04659910825664	down	15340982.688949065	17397573.21503024	17810524.068219233	25651966.034068998	22419020.49809458	42204938.76134132	22278433.129156798
Com_7083_pos	Cer 9:1;2O/28:5	C37 H63 N O3	569.47681	6.268	570.48408	No results	Invalid mass	No results					0.299892651938637	-1.7374819216022235	0.0459845434804098	0.916666666666667	2.055834818058	down	1449269.016882642	1638020.574455635	2932425.414944186	4039348.4803544045	12617470.573613461	7430429.053994713	2676617.6391901826
Com_583_pos	D-Ala-D-Ala	C6 H12 N2 O3	160.08489	1.48	161.09213	No results	No results	Full match	Organic acids and derivatives	Carboxylic acids and derivatives	Amino acids, peptides, and analogues	Dipeptides	2.1158868070968	1.0812624501324153	0.0462640607369827	1	1.91740388130249	up	13101863.018520575	17644008.615337342	14123519.253733324	3665452.333085853	9331064.43893573	4393489.616201203	10884594.273839626
Com_4652_pos	L-Asparagine	C4 H8 N2 O3	132.0535	1.516	133.06076	No results	No results	Full match	Organic acids and derivatives	Carboxylic acids and derivatives	Amino acids, peptides, and analogues	Asparagine and derivatives	6.11271404029827	2.611813077769654	0.0472890091710879	1	2.1080738358734	up	12860936.282810021	3342312.592606357	14646488.272923296	1788015.767214634	2694431.93776513	1398840.334876684	847798.6789532913
Com_476_pos	Pipecolic acid	C6 H11 N O2	129.07905	1.497	130.08632	Full match	Full match	Full match	Organic acids and derivatives	Carboxylic acids and derivatives	Amino acids, peptides, and analogues	Alpha amino acids	0.593549009259235	-0.7525609369728214	0.0475077702413608	1	1.11086014059489	down	64875667.59636862	64389218.57325778	54550210.30412199	154281603.68358365	94427914.14154635	90800490.62500472	73407529.06577468
Com_16703_pos	3-(2-chlorophenyl)-3-(2,4-difluoroanilino)acrylonitrile	C15 H9 Cl F2 N2	290.04142	4.5	291.0487	Full match	No results	No match					0.0704390484946294	-3.827480768699741	0.0498590556885773	1	1.81216361085143	down	301515.8324198408	268015.60584972065	442934.23743515543	1370204.5383472533	721687.5897314484	14598690.06138569	2474273.9964604247
