# Supplementary material for: Gut microbiota and metabolic status during pregnancy in captive Asian elephants
Source: Front Vet Sci. 2026 Mar 9;13:1749490. doi: 10.3389/fvets.2026.1749490 (PMC13007507; doi:10.3389/fvets.2026.1749490)
Supplement: Supplementary file 12 [file Data_Sheet_12.xls]

Compound_ID	Name	Formula	Molecular Weight	RT [min]	m/z	mzCloud_Results	mzVault_Results	MassList_Results	Class_I	Class_II	Class_III	Class_IV	FC	log2FC	Pvalue	ROC	VIP	Up.Down	pos_A4	pos_A5	pos_A6	pos_A7	pos_A8	pos_A9	pos_A10
Com_3441_pos	16��-Hydroxydehydroepiandrosterone	C19 H28 O3	299.25417	8.267	300.26139	Invalid mass	No results	No results	Lipids and lipid-like molecules	Steroids and steroid derivatives	Androstane steroids	Androgens and derivatives	2.84535799612061	1.5086101803826162	0.000795597156495429	1	2.19007331444686	up	3569343.5558432685	4323125.819502988	3204892.3744812687	1536221.7568921978	951494.5124373448	1539124.537553524	1173377.3566229043
Com_5299_pos	Adipamide	C6 H12 N2 O2	144.08989	1.504	145.09717	No results	No results	Full match	Lipids and lipid-like molecules	Fatty Acyls	Fatty amides	Fatty amides	1.40092900171165	0.48638384265382095	0.00109969801640941	1	1.27366486458855	up	5087974.953056398	4709573.299668951	4893452.174586493	3222857.1648681676	3362711.577460368	3883647.360155639	3512934.703028847
Com_14999_pos	3-Acetyl-11-keto-��-boswellic acid	C32 H48 O5	512.348	7.24	513.35528	Full match	No results	No results	Lipids and lipid-like molecules	Prenol lipids	Triterpenoids	Triterpenoids	0.671243812050127	-0.5750912114030832	0.00158274982341382	1	2.58845471274138	down	23375859.278906766	22950728.16759837	20462233.87820639	31263643.040644724	33512827.404525418	37633655.530126594	30256663.89692305
Com_2066_pos	N-Acetyl-L-tyrosine	C11 H13 N O4	223.08467	5.449	224.09194	Full match	No results	Full match	Organic acids and derivatives	Carboxylic acids and derivatives	Amino acids, peptides, and analogues	Tyrosine and derivatives	0.293217547887718	-1.7699566493520769	0.00370416564379757	1	2.15852788602428	down	12245221.549697015	9524221.38461677	6892867.193856238	36694327.28508026	40368633.074427135	32746605.242941454	20525108.360723957
Com_15394_pos	Myristic acid	C14 H28 O2	228.20903	7.168	211.20563	No results	No results	Full match	Lipids and lipid-like molecules	Fatty Acyls	Fatty acids and conjugates	Long-chain fatty acids	0.307458853680322	-1.7015347431778174	0.00437085852991487	1	2.54878571046576	down	1589990.4572636911	1612279.6530961008	1649807.6802895851	4424854.629040127	6716191.002235516	6309847.962521135	3590741.6583977384
Com_4571_pos	6-(Dimethylamino)purine	C7 H9 N5	163.0859	4.852	164.09319	No results	No results	Full match	Organoheterocyclic compounds	Imidazopyrimidines	Purines and purine derivatives	Xanthines	0.230792670557383	-2.11533068684166	0.00538236006710836	1	1.85239819769073	down	860553.5541646243	1000872.2155198366	1239483.9423519922	7490218.613145367	2945791.8281639107	2715480.4131404	4763056.746780492
Com_2631_pos	Androstenedione	C19 H26 O2	286.19301	6.556	287.20028	Full match	Full match	Full match	Lipids and lipid-like molecules	Steroids and steroid derivatives	Androstane steroids	Androgens and derivatives	0.334711966247786	-1.579007965321719	0.00597492974020631	1	2.00356699435551	down	2972166.690587735	5051674.6834466	4680006.759979931	15188429.597843785	14746268.951116296	8954746.093603108	11716646.225864815
Com_705_pos	1-Aminocyclohexanecarboxylic acid	C7 H13 N O2	143.0947	1.505	144.10197	Full match	No results	No results	Organic acids and derivatives	Carboxylic acids and derivatives	Amino acids, peptides, and analogues	L-alpha-amino acids	0.50424853095892	-0.9877931190860482	0.00664916338522366	1	2.20768367099177	down	63689612.86779348	48632300.678428866	66452699.05148573	150072025.37821206	125794195.24079	109983469.35763258	86865916.50610664
Com_2791_pos	5,6-dimethyl-4-oxo-4H-pyran-2-carboxylic acid	C8 H8 O4	168.04272	5.339	169.04991	Full match	Full match	Full match					0.175636531805193	-2.5093351431083213	0.00707111816454609	1	1.87501253914271	down	896693.7158127691	2251617.150951067	1281340.8427874597	10111610.781330803	13350958.0117246	3914556.3617955847	6250288.337648239
Com_15217_pos	Narasin	C43 H72 O11	746.50459	11.644	747.51187	Invalid mass	No results	No results	Lipids and lipid-like molecules	Prenol lipids	Terpene glycosides	Diterpene glycosides	0.590023961606584	-0.7611545495840191	0.00762651881393517	1	2.54129961709171	down	1455506.6923838952	1791672.0182845185	1921266.343023877	3411787.990511988	2885594.23083566	2669877.9749854826	2712367.276465453
Com_18175_pos	Sodium Dehydrocholate	C24 H33 Na O5	424.22052	5.573	425.2278	No results	No results	Full match	Lipids and lipid-like molecules	Steroids and steroid derivatives	Bile acids, alcohols and derivatives	Bile acids, alcohols and derivatives	1.60931059468979	0.6864427910552707	0.00771765592785282	1	2.48419492182182	up	6257963.554212815	5185634.418997538	4845993.203469046	3566817.5695534465	3688315.501816067	3369743.431533114	2871247.224801899
Com_1180_pos	3-(2-Hydroxyethyl)indole	C10 H11 N O	161.08405	5.77	144.08076	Full match	No results	No results	Organoheterocyclic compounds	Indoles and derivatives	Indoles	3-alkylindoles	0.582593932514877	-0.7794374184284619	0.00839935359729226	1	1.34912888231514	down	13152901.834052563	15661855.30201043	16225289.123977643	19437340.033049706	25112398.586722642	32043893.544314098	26485702.620873816
Com_1131_pos	Anandamide (AEA)	C22 H37 N O2	347.2797	9.851	348.28697	Invalid mass	No results	No results	Organic nitrogen compounds	Organonitrogen compounds	Amines	N-acylethanolamines	0.415502147225573	-1.2670721623353491	0.00907556310022642	1	2.18102070906422	down	16247765.727331446	20621476.703102507	17328116.036495026	65097100.97622332	43471106.57043735	31651648.67424691	33697763.95288366
Com_2362_pos	2-Arachidonyl Glycerol ether	C23 H40 O3	364.29526	11.33	365.30253	Invalid mass	No results	No results	Lipids and lipid-like molecules	Endocannabinoids	Not available	Endocannabinoids	0.615031551031537	-0.7012676724856205	0.0112409931000358	1	1.33768736358117	down	6943609.47593302	7025270.0835958375	9034235.032165507	12175078.192482306	9771386.551010417	14243678.73500718	13678549.280678172
Com_9260_pos	CAR 16:1	C23 H44 N O4	415.32934	7.489	398.32605	No results	Invalid mass	No results					4.32256229388118	2.111886755174873	0.0117901683854618	1	1.47522463099305	up	1297599.7079509306	1435133.9981124827	2344991.533954744	655581.9375385473	534397.2333881174	212819.72982125016	163471.2556377866
Com_1412_pos	Oleoyl ethanolamide	C20 H39 N O2	325.29777	9.858	326.30492	Full match	No results	No results	Organic nitrogen compounds	Organonitrogen compounds	Amines	N-acylethanolamines	0.462019042579535	-1.1139757798934387	0.0171730722835415	1	2.10573949317321	down	13929281.932416977	18922360.997459084	10958615.502453662	41124284.0727037	35880341.25033248	23885856.071406405	25540839.66894684
Com_10947_pos	2-[(carboxymethyl)(methyl)amino]-5-methoxybenzoic acid	C11 H13 N O5	239.07926	2.711	240.08654	Full match	No results	No results					1.52394944552126	0.6078150446255245	0.0181566868015052	1	1.75342259151393	up	32527278.803328123	28749089.119082686	34987928.284002624	19980895.76969709	25554292.530016445	15740689.15494069	22947648.016679224
Com_1525_pos	octadec-9-ynoic acid	C18 H32 O2	262.22946	8.289	263.23673	Invalid mass	No results	No results					3.17752886163208	1.6679052293512007	0.0210303127193031	1	2.19510202503987	up	77843657.85753742	71386987.7506778	52449817.15269154	29328893.19512833	14562084.492678085	32272183.209380675	8464641.206580425
Com_1151_pos	Stearoyl ethanolamide	C20 H41 N O2	327.31351	10.495	328.32086	Full match	No results	No results	Organic nitrogen compounds	Organonitrogen compounds	Amines	N-acylethanolamines	0.522533516242926	-0.9364045176619222	0.0219854863722061	1	1.50370813375402	down	5949339.852545304	9210304.911522884	7989973.725022415	20370892.518816743	13113482.6019203	10269935.91229116	15315886.429873738
Com_8254_pos	Phylloquinone	C31 H46 O2	450.34788	11.532	451.35515	No results	No results	Full match	Lipids and lipid-like molecules	Prenol lipids	Quinone and hydroquinone lipids	Vitamin K compounds	0.448131653260981	-1.1580054617024014	0.0226737946732364	1	1.67767294754771	down	4104098.638927111	3006113.4573426326	4932870.4051549705	6424972.870681792	7990488.935116354	14538392.514585136	6878123.221005586
Com_11468_pos	C-8 Ceramide-1-phosphate	C26 H52 N O6 P	527.33463	10.12	528.34191	Invalid mass	No results	No results	Lipids and lipid-like molecules	Sphingolipids	Phosphosphingolipids	Phosphosphingolipids	0.158666834758524	-2.655927493681431	0.0237292072495119	1	2.12644052312856	down	1184265.7425988636	1088030.6710252243	1058114.8471952209	11767481.117587803	7781357.169663573	6533143.861529172	1904637.4527081829
Com_7371_pos	N-lactoyl-phenylalanine	C12 H15 N O4	237.09972	5.613	238.10708	No results	No results	Full match	Organic acids and derivatives	Carboxylic acids and derivatives	Amino acids, peptides, and analogues	Phenylalanine and derivatives	0.45620309479694	-1.1322518612293035	0.0252710385114647	1	1.89282074338077	down	7834455.058691047	5450087.609978086	4944803.213338667	7860540.527248096	11618518.684959868	14151981.94976437	19647410.445556633
Com_476_pos	Pipecolic acid	C6 H11 N O2	129.07905	1.497	130.08632	Full match	Full match	Full match	Organic acids and derivatives	Carboxylic acids and derivatives	Amino acids, peptides, and analogues	Alpha amino acids	2.02000467966489	1.014358635215441	0.0260051700369525	0.916666666666667	1.72035866014794	up	148012383.1485149	248616631.15093744	228942504.2739271	154281603.68358365	94427914.14154635	90800490.62500472	73407529.06577468
Com_14606_pos	Lysopc 17:0	C25 H52 N O7 P	509.34805	9.849	510.35504	No results	No results	Full match	Lipids and lipid-like molecules	Glycerophospholipids	Glycerophosphocholines	1-acyl-sn-glycero-3-phosphocholines	0.487036192038095	-1.0378991108060343	0.0305748178992464	0.916666666666667	1.59705451371158	down	502177.798165992	754743.2855785039	522774.03700879286	732281.776259905	1114893.832063685	1201527.8147031884	1823474.181970278
Com_5134_pos	DG O-18:2_18:1	C39 H72 O4	599.58436	10.576	622.57361	No results	Invalid mass	No results					0.211412786457354	-2.241865459885032	0.0316608388430187	0.916666666666667	1.87494599197268	down	319784.82456539344	1222494.2735965617	480272.2768926737	4051390.8530577268	3333464.6211125087	4221244.775202013	1149680.571309063
Com_12221_pos	bicyclo[2.2.2]oct-2-en-1-yl 4-methylbenzene-1-sulfonate	C15 H18 O3 S	256.10981	7.237	295.07275	Invalid mass	No results	No results					0.0257808657514472	-5.277555477884797	0.0322952887297795	1	2.29647958455587	down	269204.94057087565	2053020.3075567246	179573.47916084836	3727085.4918865906	6330506.341732038	112842989.25845775	6487301.7100110985
Com_3226_pos	Estriol	C18 H24 O3	266.18796	7.235	267.19509	Invalid mass	No results	No results	Lipids and lipid-like molecules	Steroids and steroid derivatives	Estrane steroids	Estrogens and derivatives	0.179952436957798	-2.4743124551802977	0.0337299726697065	1	2.13740005121424	down	642417.3495203725	2293843.1438987106	1127553.961837608	2450522.246933617	5279047.561267754	5137051.649859674	17243664.155610856
Com_21609_pos	Cyclohexylsulfamate	C6 H13 N O3 S	179.06192	1.506	180.06919	No results	No results	Full match	Organic acids and derivatives	Sulfamic acid derivatives	Cyclamates	Cyclamates	4.58960671674389	2.1983705344425077	0.0340698791349544	1	2.56084494685005	up	816014.7455534736	2078697.394402743	1885391.9347754654	283133.5265275805	365135.73899559694	368061.0640470918	372344.66874503717
Com_5760_pos	5-Methyl-2'-deoxycytidine	C10 H15 N3 O4	241.10627	1.485	242.11357	No results	No results	Full match	Nucleosides, nucleotides, and analogues	Pyrimidine nucleosides	Pyrimidine 2'-deoxyribonucleosides	Pyrimidine 2'-deoxyribonucleosides	1.78120609307535	0.8328544520127873	0.0344622900112952	1	1.08794312928512	up	14944096.953787401	11394853.430928353	18363922.367696878	7956110.841409232	7004375.648067974	9842058.32922234	8660079.505496979
Com_4050_pos	Kynurenic acid	C10 H7 N O3	207.05314	5.932	190.04985	Invalid mass	Invalid mass	No results	Organoheterocyclic compounds	Quinolines and derivatives	Quinoline carboxylic acids	Quinoline carboxylic acids	1.84398389964682	0.8828260592373737	0.0381503148626823	1	2.26841144959293	up	12834023.953945275	16290739.374995125	9371945.483792558	6340268.6573418	7279452.998748833	9298080.65592271	4918094.245150193
Com_3480_pos	LPE 17:0	C22 H46 N O7 P	467.30077	9.732	468.30806	No results	Full match	Full match	Lipids and lipid-like molecules	Glycerophospholipids	Glycerophosphoethanolamines	1-acyl-sn-glycero-3-phosphoethanolamines	0.443936380346563	-1.1715751533004448	0.0393195399121482	1	1.68117041325173	down	3405571.7150167255	5806326.012049941	6788739.568202284	8106562.368402724	13927784.700258467	8637844.43679878	17384656.288144782
Com_11432_pos	gamma-Tocopherol	C28 H48 O2	416.36564	11.38	439.35483	No results	No results	Full match	Lipids and lipid-like molecules	Prenol lipids	Quinone and hydroquinone lipids	Tocopherols	0.716423346722571	-0.4811157424154531	0.0397187830667657	0.916666666666667	2.14829077590941	down	4674016.354113542	3836426.7871064497	3913568.170409617	6064903.159766819	6145495.824347175	4288369.222841993	6623521.834662298
Com_9102_pos	Tetrahydrocortisone	C21 H32 O5	364.22372	6.304	365.23093	Full match	No results	Full match	Lipids and lipid-like molecules	Steroids and steroid derivatives	Hydroxysteroids	21-hydroxysteroids	0.548820867356962	-0.865592757946489	0.0407863588267418	0.916666666666667	1.70948613155029	down	8799997.017978853	6305616.174496891	6070075.204800424	16408276.739299266	12697690.328796431	14759068.659933023	7580258.858418232
Com_4218_pos	2-Arachidonoyl glycerol	C23 H38 O4	360.26413	9.099	361.27094	Invalid mass	No results	No results	Lipids and lipid-like molecules	Endocannabinoids	Not available	Endocannabinoids	0.465138027361948	-1.1042692026622871	0.0413743667610444	1	1.08486692332637	down	4790022.103422471	5321592.785061172	5015184.390110089	17855660.623211212	7901161.038209772	7101312.72563262	10503329.347015709
Com_4517_pos	LPC O-18:2	C26 H52 N O6 P	505.3531	10.028	506.36031	No results	Full match	No results					0.237575336815021	-2.0735430201185903	0.0414525700391144	0.916666666666667	1.96461255492785	down	2628270.0573513205	6246240.870033802	3841065.1915805684	25141665.944514465	18881905.164257884	22832432.516276892	4507049.961421781
Com_11119_pos	N-butyl-2-methyl-5-(piperidinosulfonyl)-3-furamide	C15 H24 N2 O4 S	328.1501	5.219	329.15736	Invalid mass	No results	No results					1.36353092336522	0.4473474193435761	0.0415447530038232	0.916666666666667	1.22343183788127	up	5248652.611564086	6856795.060170951	6034382.119332235	5315465.525876573	3996441.507333823	4786765.197342615	3639421.7920823633
Com_5015_pos	KPH	C17 H28 N6 O4	362.20663	7.338	363.21391	Invalid mass	No results	No results					0.55955554339933	-0.8376467497276265	0.0438333329561624	0.916666666666667	1.71776237951029	down	6899589.985393115	7149457.015473506	9554288.48211262	15834530.815329539	16612990.10337797	15728991.314311067	8066544.15083374
Com_11191_pos	Homo-Gamma-Linolenic Acid (C20:3)	C20 H34 O2	306.25562	7.162	307.26289	No results	No results	Full match	Lipids and lipid-like molecules	Fatty Acyls	Fatty acids and conjugates	Long-chain fatty acids	0.463995482721191	-1.1078173349816263	0.0444590140143106	0.916666666666667	2.20719869751148	down	5035612.108629416	2883265.3779343925	2825101.5754851024	11940959.365841297	6451080.527245455	4529680.585106495	7952083.1460396685
Com_5716_pos	Gly-Tyr-Ala	C14 H19 N3 O5	309.13265	5.305	310.13961	No results	No results	Full match	Organic acids and derivatives	Carboxylic acids and derivatives	Amino acids, peptides, and analogues	Oligopeptides	1.77714596321919	0.8295621798271356	0.0459319293923911	1	1.43431060283099	up	7384162.024213768	4290934.517690006	5944072.192684384	3140683.920954725	2528829.3431528104	3961579.05502838	3587982.2339166584
Com_1053_pos	D-glutamine	C5 H10 N2 O3	146.06914	1.488	147.07645	No results	No results	Full match	Organic acids and derivatives	Carboxylic acids and derivatives	Amino acids, peptides, and analogues	D-alpha-amino acids	0.255727937694221	-1.967318314553478	0.0468564570597397	0.916666666666667	1.55893019732147	down	5729133.642702566	4301642.838565405	3956594.985199955	17438067.331795413	23732044.97079292	5015500.937624817	26742783.98581554
Com_3153_pos	Cytidine	C9 H13 N3 O5	243.08547	1.862	244.09275	Full match	Full match	Full match	Nucleosides, nucleotides, and analogues	Pyrimidine nucleosides	Not available	Pyrimidine nucleosides	0.0975414548215669	-3.357840699580484	0.04789822145284	1	1.93364343124896	down	2466742.5315323337	1025797.0817643786	997240.3913024019	4203459.227457295	10564349.90549213	2910283.423302393	43694514.100234814
Com_1530_pos	Cer 19:1;2O/2:0	C21 H41 N O3	355.30816	9.858	378.2974	No results	Full match	No results					0.447305176330833	-1.160668641209254	0.048861473048329	1	2.00094160464686	down	11659003.290667506	9922694.595882136	14963596.23030705	18722273.59742727	24279224.38550686	48880215.47614452	17052994.65714583
Com_4719_pos	��-Lapachone	C15 H14 O3	264.07246	5.103	265.07973	Invalid mass	No results	No results	Organoheterocyclic compounds	Naphthopyrans	Naphthopyranones	Naphthopyranones	1.74341777639957	0.8019183248959074	0.04900218139806	1	1.78806165062812	up	16456815.408964625	13188514.33729634	17411676.114701904	12638417.740625255	10180472.458229896	8169426.047221649	5000002.406298768
Com_2153_pos	tetranor-PGFM	C16 H26 O7	312.15474	5.978	313.16228	Invalid mass	No results	No results	Lipids and lipid-like molecules	Fatty Acyls	Eicosanoids	Prostaglandins and related compounds	0.467339576399188	-1.0974568786622316	0.0498130715900619	1	1.03995054729155	down	2707581.2482311237	2641937.1790295937	1418337.9738565944	3847114.7309685503	7840092.877641011	4083495.807717042	3538186.715236324
